# Supplementary material for: Dichlorido(6-methyl-2,2′-bipyridine-κ2 N,N′)zinc(II)
Source: Acta Crystallogr Sect E Struct Rep Online. 2008 Sep 13;64(Pt 10):m1266. doi: 10.1107/S1600536808028894 (PMC2959229; doi:10.1107/S1600536808028894)
Supplement: Supplementary file 2 [file e-64-m1266-Isup2.hkl]

#
# h,k,l, Fc-squared, Fo-squared, sigma(Fo-squared) and status flag
#
data_I
_shelx_title ' ZNCL2-6-MEBIPY'
_shelx_refln_list_code          4
_shelx_F_calc_maximum      142.78
_exptl_crystal_F_000      1104.00
_reflns_d_resolution_high  0.7275
 
loop_
 _symmetry_equiv_pos_as_xyz
 'x, y, z'
 '-x+1/2, y+1/2, -z+1/2'
 '-x, -y, -z'
 'x-1/2, -y-1/2, z-1/2'
 
_cell_length_a     7.4674
_cell_length_b     9.5105
_cell_length_c    17.6563
_cell_angle_alpha  90.000
_cell_angle_beta   96.551
_cell_angle_gamma  90.000
 
_shelx_F_squared_multiplier     1.000
 
loop_
 _refln_index_h
 _refln_index_k
 _refln_index_l
 _refln_F_squared_calc
 _refln_F_squared_meas
 _refln_F_squared_sigma
 _refln_observed_status
   4   0   0    11435.57    11431.84     34.89 o
   6   0   0      255.03      258.33     12.33 o
   8   0   0        1.59       36.36     13.57 o
  10   0   0       61.24       37.82     37.88 o
   1   1   0        1.55       -0.01     15.40 o
   2   1   0     5107.78     5296.10     27.27 o
   3   1   0     1460.46     1339.74     12.00 o
   4   1   0    12624.86    12660.62     87.35 o
   5   1   0      134.22      147.61     10.36 o
   6   1   0       90.11      108.68      8.69 o
   7   1   0        0.26        8.38     17.75 o
   8   1   0      609.93      624.11     13.32 o
   9   1   0       13.34        6.06      9.23 o
  10   1   0        5.89        6.17      9.39 o
   0   2   0    15375.42    15947.66     52.48 o
   1   2   0      759.10      761.85     23.63 o
   2   2   0     3365.19     3117.10     78.26 o
   3   2   0        9.08        5.05     12.97 o
   4   2   0     2427.41     2264.42     51.16 o
   5   2   0       69.58       81.58      9.64 o
   6   2   0      187.74      160.61      9.89 o
   7   2   0        0.66       14.44      7.44 o
   8   2   0       62.97       53.29     18.10 o
   9   2   0        2.44       -3.58     11.40 o
  10   2   0        9.16       18.27     14.69 o
   1   3   0     1161.00     1033.45     26.20 o
   2   3   0     1753.55     1702.13     43.49 o
   3   3   0        3.37       -6.98     10.86 o
   4   3   0      255.80      284.75     17.59 o
   5   3   0      146.84      147.90     14.13 o
   6   3   0      665.41      639.93     15.76 o
   7   3   0       13.19       -2.68      9.67 o
   8   3   0      105.92      110.51     13.74 o
   9   3   0        1.28        4.96     13.76 o
   0   4   0     4122.37     4863.58     22.93 o
   1   4   0     5417.02     5060.84     69.98 o
   2   4   0     8977.30     9215.56     65.22 o
   3   4   0     5268.38     4942.58     43.20 o
   4   4   0     1542.48     1530.43     33.69 o
   5   4   0       96.30      107.62     23.79 o
   6   4   0      478.42      492.44     10.43 o
   7   4   0      307.65      305.08      8.63 o
   8   4   0      102.31      115.13     13.61 o
   9   4   0       10.49       14.43     13.44 o
   1   5   0     4288.72     4273.36     21.08 o
   2   5   0        9.85       42.86      7.94 o
   3   5   0        2.14       17.74      6.63 o
   4   5   0      121.83      114.93      8.39 o
   5   5   0      699.15      662.32     27.40 o
   6   5   0      271.76      292.70      8.50 o
   7   5   0      111.06      103.02      7.88 o
   8   5   0       39.87        1.06     13.57 o
   9   5   0        1.15       20.87     14.16 o
   0   6   0     1859.66     1727.06     12.15 o
   1   6   0      687.23      665.13     34.90 o
   2   6   0     1036.33      988.29      8.78 o
   3   6   0     1080.32     1041.86     35.17 o
   4   6   0      811.47      812.46      9.92 o
   5   6   0        9.86       39.96      9.12 o
   6   6   0      290.79      295.85      8.33 o
   7   6   0      141.74      171.67     27.25 o
   8   6   0        2.41       -9.81      9.81 o
   9   6   0        3.36        8.36     10.28 o
   1   7   0       21.06       21.69      6.31 o
   2   7   0        1.48       11.88      8.04 o
   3   7   0       13.98       16.74      8.40 o
   4   7   0      106.05       65.58      9.51 o
   5   7   0       78.41       78.96      7.85 o
   6   7   0      111.94      107.41     27.36 o
   7   7   0        4.45        5.33      8.12 o
   8   7   0       81.68       58.11     14.37 o
   0   8   0      163.90      119.55     10.21 o
   1   8   0      590.23      560.08     16.18 o
   2   8   0      689.51      708.53     15.17 o
   3   8   0      123.85      119.60     13.22 o
   4   8   0      248.38      278.96     26.14 o
   5   8   0      297.34      327.12     13.17 o
   6   8   0       85.51       84.90      8.12 o
   7   8   0       16.46       57.08     13.65 o
   8   8   0       24.01       29.08     10.13 o
   1   9   0       36.90       68.25      9.30 o
   2   9   0      118.59      133.66     17.46 o
   3   9   0       67.19       47.63      9.47 o
   4   9   0        1.19       -0.33      5.89 o
   5   9   0        4.88       27.66      7.94 o
   6   9   0      133.57      126.23      8.23 o
   7   9   0        9.01       33.85     13.88 o
   0  10   0       10.10       20.59     12.98 o
   1  10   0      468.08      427.71     19.34 o
   2  10   0      344.19      368.74     22.99 o
   3  10   0      260.55      272.83     42.48 o
   4  10   0        1.17       12.64      7.02 o
   5  10   0       94.67       97.88     14.87 o
   6  10   0        2.39       14.03     13.86 o
   1  11   0       12.66       17.31     16.34 o
   2  11   0        8.73       19.44     16.71 o
   3  11   0       27.93       30.67      8.39 o
   4  11   0        0.02        7.24      7.80 o
   5  11   0       25.93       45.75     14.03 o
   0  12   0       20.20       66.89     13.82 o
   1  12   0      118.10      133.09     10.20 o
   2  12   0        6.91       31.09      7.97 o
   3  12   0       84.40       84.27      7.35 o
  -9   0   1       67.25       60.41     17.75 o
  -7   0   1        0.71        6.13     10.73 o
  -5   0   1       22.95       19.36     10.57 o
  -3   0   1      195.07      171.46     12.47 o
  -1   0   1     3619.69     3526.85     65.76 o
   3   0   1     5404.58     5248.91     40.61 o
   5   0   1     2435.25     2478.27     25.07 o
   7   0   1      785.41      734.60     17.45 o
   9   0   1      112.18      123.88     15.26 o
 -10   1   1        1.43        2.65      7.93 o
  -9   1   1       41.88       59.72     11.01 o
  -8   1   1       14.47        9.32     10.01 o
  -7   1   1      612.96      623.38     17.78 o
  -6   1   1       57.93       61.94      7.77 o
  -5   1   1     2518.98     2588.99     32.48 o
  -4   1   1     1550.02     1401.84     11.74 o
  -3   1   1     3902.05     3716.99     38.50 o
  -2   1   1     5425.51     6012.52    117.83 o
  -1   1   1    17517.74    18187.69    231.16 o
   0   1   1     2228.26     2200.90     38.43 o
   1   1   1    12012.77    11955.06     45.94 o
   2   1   1    13230.08    13212.05   3216.46 o
   3   1   1     8663.50     8567.65    118.95 o
   4   1   1     2292.17     2594.29     31.71 o
   5   1   1      464.02      441.15      9.92 o
   6   1   1       13.61       13.76     11.52 o
   7   1   1       91.98       98.95     11.05 o
   8   1   1       93.57       83.35     22.61 o
   9   1   1        1.91        2.20      8.61 o
  10   1   1       10.88        6.39     10.18 o
 -10   2   1       23.44       47.92     15.07 o
  -9   2   1       73.29       79.87      8.66 o
  -8   2   1      136.51      122.27     30.25 o
  -7   2   1        2.97       10.89      6.96 o
  -6   2   1      220.60      229.79     16.99 o
  -5   2   1      576.93      526.99     74.78 o
  -4   2   1        0.02       -0.99      8.01 o
  -3   2   1     1587.03     1506.83     47.38 o
  -2   2   1        0.10       18.76      9.62 o
  -1   2   1     1700.43     1373.37     77.17 o
   0   2   1     7195.32     7961.52     32.79 o
   1   2   1     3172.38     3327.83     19.46 o
   2   2   1     4164.07     4374.57     33.48 o
   3   2   1     4060.61     3950.86     90.10 o
   4   2   1     1403.73     1341.00     51.23 o
   5   2   1     1354.35     1413.26     11.61 o
   6   2   1      347.03      344.45     12.90 o
   7   2   1     1435.66     1469.86     90.16 o
   8   2   1       16.97        9.95      9.02 o
   9   2   1       57.66       62.06     14.39 o
  10   2   1        3.93       16.14     14.69 o
  -9   3   1       24.00       39.73     14.29 o
  -8   3   1       98.61       91.32     11.81 o
  -7   3   1     1313.18     1240.00     40.44 o
  -6   3   1       39.12       77.90      9.77 o
  -5   3   1     1231.18     1280.98     12.99 o
  -4   3   1     2066.64     2108.22     14.86 o
  -3   3   1     4574.12     4570.01     41.89 o
  -2   3   1      100.73      138.69      7.87 o
  -1   3   1     9565.23     9484.91    100.98 o
   0   3   1     5435.96     5208.58     83.86 o
   1   3   1      348.44      380.57     28.50 o
   2   3   1      805.84      729.22     12.66 o
   3   3   1     4449.42     4275.67     17.93 o
   4   3   1      279.63      316.21      8.99 o
   5   3   1       55.53       60.19     11.23 o
   6   3   1      409.50      413.07      8.15 o
   7   3   1      111.11      107.97     10.07 o
   8   3   1       16.12        3.92     13.91 o
   9   3   1        0.33      -14.01     14.01 o
  -9   4   1       36.29        9.35     13.50 o
  -8   4   1        0.10        3.02      7.57 o
  -7   4   1        3.28       10.38      6.59 o
  -6   4   1        3.84       11.62      7.50 o
  -5   4   1      134.40      101.14     19.40 o
  -4   4   1      110.11      101.55      8.35 o
  -3   4   1     2109.66     2138.24     92.98 o
  -2   4   1       12.86       53.63      8.47 o
  -1   4   1      829.18      872.47     70.02 o
   0   4   1     1794.55     1713.98     44.16 o
   1   4   1     5004.31     5180.87     74.48 o
   2   4   1      134.52       94.07      7.69 o
   3   4   1     1372.90     1353.95     28.23 o
   4   4   1      536.66      524.72     15.37 o
   5   4   1      349.05      368.04     10.43 o
   6   4   1       51.07       75.44      9.10 o
   7   4   1      442.01      456.08     15.24 o
   8   4   1       88.53       82.23     10.00 o
   9   4   1       25.83       -4.77      9.88 o
  -9   5   1       48.12       54.63     14.24 o
  -8   5   1       55.80       54.13     13.85 o
  -7   5   1      210.62      233.49      9.78 o
  -6   5   1      111.17      112.69      9.67 o
  -5   5   1     1600.82     1491.27     32.69 o
  -4   5   1      601.53      536.84     42.74 o
  -3   5   1     3002.90     2880.08     35.99 o
  -2   5   1     1210.88     1082.93     27.70 o
  -1   5   1     4523.82     4751.61     45.85 o
   0   5   1      335.15      270.88      6.60 o
   1   5   1     4966.68     5133.33    107.15 o
   2   5   1      395.15      335.74     17.29 o
   3   5   1     1270.15     1303.49    151.84 o
   4   5   1       94.74      121.25     10.06 o
   5   5   1      606.62      585.18     39.14 o
   6   5   1       24.65       27.03      6.71 o
   7   5   1       70.56       65.22      9.98 o
   8   5   1        0.45       39.61     13.23 o
   9   5   1        1.13        3.04     13.86 o
  -9   6   1       20.89       -3.57     14.48 o
  -8   6   1       38.52       56.86      9.46 o
  -7   6   1       81.04       78.93      9.18 o
  -6   6   1       13.35       18.96     11.13 o
  -5   6   1       63.87       85.36     19.34 o
  -4   6   1       21.17       58.20      9.64 o
  -3   6   1      424.25      441.33     15.18 o
  -2   6   1       54.55       49.16      9.38 o
  -1   6   1     1813.42     1612.75     51.89 o
   0   6   1      488.78      432.94      7.31 o
   1   6   1      200.88      183.47     20.32 o
   2   6   1      201.91      186.56      7.42 o
   3   6   1      807.78      813.31     10.64 o
   4   6   1      399.06      396.67     32.71 o
   5   6   1     1025.93     1046.83     11.49 o
   6   6   1      133.72      170.17     14.52 o
   7   6   1       58.88       60.48     13.23 o
   8   6   1       53.64       49.61     13.74 o
  -8   7   1      111.67       98.75     12.30 o
  -7   7   1        5.84        4.42      7.60 o
  -6   7   1      231.17      234.68      9.74 o
  -5   7   1      520.63      499.67     12.77 o
  -4   7   1     1108.97     1053.21     43.87 o
  -3   7   1      876.55      852.25     32.29 o
  -2   7   1      265.65      229.99      7.67 o
  -1   7   1      273.95      286.43     24.06 o
   0   7   1     1212.34     1256.42     31.13 o
   1   7   1     2273.68     2215.93     33.84 o
   2   7   1      344.71      318.76      7.89 o
   3   7   1       34.00       38.22      8.48 o
   4   7   1       60.34       70.69      6.68 o
   5   7   1      390.44      455.39     37.04 o
   6   7   1      130.58      167.48     36.65 o
   7   7   1        9.03        9.50      9.20 o
   8   7   1        0.07      -13.95     13.95 o
  -7   8   1       62.54       68.61      7.93 o
  -6   8   1       51.27       53.76      7.73 o
  -5   8   1       36.84       48.29      6.56 o
  -4   8   1       22.23       46.18     14.54 o
  -3   8   1       42.25       47.25      8.46 o
  -2   8   1       69.50       92.67     11.35 o
  -1   8   1      350.48      357.31     19.08 o
   0   8   1      593.35      628.79     24.62 o
   1   8   1       61.18       87.71      8.48 o
   2   8   1       22.70       23.19      7.96 o
   3   8   1      173.25      145.33      6.75 o
   4   8   1      526.28      549.89     12.06 o
   5   8   1      131.04      126.74      7.69 o
   6   8   1       34.77       14.48      9.62 o
   7   8   1       12.66       19.77      8.82 o
  -7   9   1       24.10       20.55      7.65 o
  -6   9   1       57.12       83.08      9.14 o
  -5   9   1       29.49        9.43      8.47 o
  -4   9   1      267.57      255.20     15.66 o
  -3   9   1      192.36      184.88      7.87 o
  -2   9   1      115.42      126.63      8.01 o
  -1   9   1       39.62       39.61      8.93 o
   0   9   1      404.61      402.60     12.92 o
   1   9   1       40.09       27.39      9.86 o
   2   9   1      170.45      175.90      7.47 o
   3   9   1        2.11       12.11      7.73 o
   4   9   1       62.56       62.44      6.34 o
   5   9   1        6.20       12.91      8.84 o
   6   9   1       14.66       56.42     13.31 o
   7   9   1        0.27       -0.97     13.57 o
  -6  10   1        0.17        9.63     15.99 o
  -5  10   1        0.18        8.89     17.22 o
  -4  10   1       68.37       92.95     13.01 o
  -3  10   1       25.44       48.84     12.08 o
  -2  10   1       96.81      113.16      7.02 o
  -1  10   1       13.07       12.49      7.65 o
   0  10   1       86.69       73.33     14.67 o
   1  10   1       70.08       98.49      9.71 o
   2  10   1      191.17      236.99     28.82 o
   3  10   1       17.80       26.98      7.74 o
   4  10   1       36.86       26.38      9.74 o
   5  10   1        7.88       10.17      9.35 o
   6  10   1       27.94       75.86     13.84 o
  -5  11   1        1.90       10.50      7.54 o
  -4  11   1       52.80       24.86      6.55 o
  -3  11   1       10.25        7.10      7.78 o
  -2  11   1      305.71      373.17     11.16 o
  -1  11   1       25.41       20.22      7.76 o
   0  11   1       29.65       10.88     10.26 o
   1  11   1       32.04       25.92      9.66 o
   2  11   1       64.40       86.00     16.49 o
   3  11   1       14.96       -2.42     10.46 o
   4  11   1       34.60       53.74     15.90 o
   5  11   1        1.54       11.20     13.95 o
  -3  12   1        5.01       27.34      8.23 o
  -2  12   1       25.12       29.20     10.07 o
  -1  12   1        2.90       21.89      9.72 o
   0  12   1        5.37       10.62      7.86 o
   1  12   1        0.35        1.46     26.02 o
   2  12   1       97.42       87.94      8.40 o
   3  12   1        1.81        7.77      8.91 o
   0  13   1       15.05       56.93     14.31 o
 -10   0   2       10.98        3.02     18.25 o
  -8   0   2     1090.99     1138.54     13.85 o
  -6   0   2        5.25       17.84     10.15 o
  -4   0   2     5528.97     5234.48    124.53 o
  -2   0   2      150.26      144.48     14.12 o
   0   0   2    12743.42    15887.13     64.44 o
   4   0   2     1993.66     2096.28     26.82 o
   6   0   2     2372.26     2232.38     26.17 o
   8   0   2      337.76      335.23     16.10 o
  10   0   2        6.91        9.91     11.48 o
 -10   1   2        3.83        6.67     12.73 o
  -9   1   2        1.77       11.42      9.89 o
  -8   1   2        3.92        8.62      9.70 o
  -7   1   2       12.47       15.89      6.70 o
  -6   1   2      116.60      119.10      6.60 o
  -5   1   2      165.44      196.37      7.90 o
  -4   1   2     4245.69     4205.03     49.55 o
  -3   1   2      388.05      438.89     12.26 o
  -2   1   2     2786.74     2944.99    251.96 o
  -1   1   2        2.31        4.22     12.46 o
   0   1   2     7803.35     7059.86   1550.59 o
   1   1   2     1038.85     1011.11     26.37 o
   2   1   2      197.55      217.28     15.27 o
   3   1   2       46.94       49.23     17.50 o
   4   1   2    11663.87    11530.36     87.28 o
   5   1   2      289.22      259.55     13.88 o
   6   1   2     3511.27     3462.09    104.42 o
   7   1   2        2.34        8.91      8.47 o
   8   1   2      316.79      310.38     15.30 o
   9   1   2        5.80        6.18      9.19 o
  10   1   2      127.13       81.02     20.82 o
 -10   2   2        8.88        8.08     14.98 o
  -9   2   2       81.03       38.69     21.99 o
  -8   2   2      389.97      407.65     10.44 o
  -7   2   2        8.21        2.37      8.28 o
  -6   2   2      605.80      568.02     87.84 o
  -5   2   2      252.10      239.47     33.58 o
  -4   2   2     1937.48     1934.45     17.76 o
  -3   2   2       43.64       37.56      8.90 o
  -2   2   2     3919.54     3756.33     76.08 o
  -1   2   2      223.00      173.53     14.26 o
   0   2   2     2310.62     1941.80     21.02 o
   1   2   2     2200.00     2173.47     35.29 o
   2   2   2     2606.86     2638.38     88.16 o
   3   2   2       23.55       26.87      8.85 o
   4   2   2      282.80      334.82     24.41 o
   5   2   2        6.74       15.09     10.03 o
   6   2   2      149.31      176.73     10.47 o
   7   2   2       61.85       54.73     10.32 o
   8   2   2      323.11      351.60     20.19 o
   9   2   2       12.81        3.25     14.37 o
  -9   3   2        0.16       -3.31     11.89 o
  -8   3   2       46.41       52.56      9.66 o
  -7   3   2      165.94      165.60     16.49 o
  -6   3   2        5.19       21.94     19.69 o
  -5   3   2       21.05       27.61     10.21 o
  -4   3   2      853.34      945.35     25.95 o
  -3   3   2      274.49      275.04     10.56 o
  -2   3   2     4041.80     4002.26     93.58 o
  -1   3   2      380.34      384.10     18.01 o
   0   3   2     1546.33     1686.58     13.64 o
   1   3   2      308.56      248.68      7.98 o
   2   3   2     8047.50     7844.48     24.91 o
   3   3   2     3418.19     2998.88     14.99 o
   4   3   2     2069.24     2101.71     23.91 o
   5   3   2      135.48      147.56      8.60 o
   6   3   2      907.44      882.22     13.86 o
   7   3   2      217.51      225.04     14.60 o
   8   3   2      153.41      165.64     10.36 o
   9   3   2        0.19       18.19     13.42 o
  -9   4   2        0.25       34.76     16.35 o
  -8   4   2       93.70       93.20      9.90 o
  -7   4   2       53.67       61.20      9.50 o
  -6   4   2      985.70      956.16     12.79 o
  -5   4   2      304.92      290.77     17.59 o
  -4   4   2      409.54      356.69     10.78 o
  -3   4   2      455.29      462.69     15.64 o
  -2   4   2     3450.03     3456.77     54.29 o
  -1   4   2     5413.76     5027.35     43.78 o
   0   4   2     1342.21     1389.39     48.07 o
   1   4   2       22.84       31.23      7.23 o
   2   4   2      299.20      421.20     42.75 o
   3   4   2     3448.60     3592.65     60.01 o
   4   4   2      300.10      348.22     33.47 o
   5   4   2       93.50      113.43     10.00 o
   6   4   2       63.46       52.73      9.96 o
   7   4   2       23.93       46.61      9.50 o
   8   4   2        0.69        8.48      9.47 o
   9   4   2       11.18       19.62     14.12 o
  -9   5   2       18.90       21.85      8.07 o
  -8   5   2       21.96       32.60      7.93 o
  -7   5   2      376.75      384.18     28.33 o
  -6   5   2      203.53      250.23     10.77 o
  -5   5   2       82.87      115.41      7.87 o
  -4   5   2      171.44      161.14      9.96 o
  -3   5   2     1303.03     1189.86     22.33 o
  -2   5   2     1942.02     1760.42    153.67 o
  -1   5   2        7.24        6.22     14.47 o
   0   5   2     3125.87     2927.22     91.80 o
   1   5   2       14.89       81.50     14.81 o
   2   5   2     3943.73     3946.39     17.95 o
   3   5   2     3017.54     2811.05     56.08 o
   4   5   2     1082.85     1073.76     21.46 o
   5   5   2        2.99        6.19      9.26 o
   6   5   2      423.47      405.14     14.52 o
   7   5   2      744.29      693.26     12.01 o
   8   5   2       79.60       75.08     13.42 o
   9   5   2        2.39       15.24     13.86 o
  -9   6   2       28.40       20.62      8.39 o
  -8   6   2        5.35        1.28      9.62 o
  -7   6   2       58.85       72.00      7.84 o
  -6   6   2       39.03       50.53     31.69 o
  -5   6   2      448.84      414.18     10.22 o
  -4   6   2      785.26      739.37    106.15 o
  -3   6   2       46.58       54.97      7.56 o
  -2   6   2      550.73      515.62      8.49 o
  -1   6   2     1447.66     1397.70     30.08 o
   0   6   2      768.31      808.56     62.86 o
   1   6   2      113.93       83.74      9.79 o
   2   6   2       18.96       35.80      6.52 o
   3   6   2      255.64      285.12     15.49 o
   4   6   2       53.29       79.05     13.30 o
   5   6   2       44.44       46.64      6.85 o
   6   6   2        5.16       31.57     13.21 o
   7   6   2       48.42       95.78     13.29 o
   8   6   2       10.06       26.46      9.56 o
  -8   7   2       12.00       40.27     14.88 o
  -7   7   2       30.31       46.90      7.55 o
  -6   7   2        0.57        4.86      7.40 o
  -5   7   2      153.33      205.09     18.09 o
  -4   7   2        2.59       17.09      9.06 o
  -3   7   2      262.79      251.58     21.92 o
  -2   7   2      348.18      375.16      8.12 o
  -1   7   2     1206.72     1162.02     10.01 o
   0   7   2     1330.55     1273.49     49.53 o
   1   7   2      590.33      566.82      9.47 o
   2   7   2      749.90      656.80     15.85 o
   3   7   2      588.68      556.23     21.38 o
   4   7   2      456.67      460.03     24.40 o
   5   7   2      172.13      160.12     14.16 o
   6   7   2       79.31       99.66      9.60 o
   7   7   2       45.98       42.22     13.21 o
   8   7   2       37.79       43.09     13.76 o
  -8   8   2       15.39       17.79     11.24 o
  -7   8   2       27.88       27.98     20.31 o
  -6   8   2      146.74      138.36      7.10 o
  -5   8   2      210.59      213.03     36.94 o
  -4   8   2      208.90      191.01      8.64 o
  -3   8   2      350.15      355.39      8.42 o
  -2   8   2      610.46      672.13     19.61 o
  -1   8   2        4.51       15.82     15.38 o
   0   8   2      386.21      363.74     16.08 o
   1   8   2      158.53      181.22     18.77 o
   2   8   2        0.42        6.32      7.92 o
   3   8   2       93.04       96.24      8.77 o
   4   8   2       20.73       41.93      9.39 o
   5   8   2        6.38        3.44     13.12 o
   6   8   2       25.18       65.92     13.08 o
   7   8   2        6.69      -10.74     13.23 o
  -7   9   2        4.81       -4.53     11.42 o
  -6   9   2        2.28       20.68     12.95 o
  -5   9   2      223.02      266.31     26.93 o
  -4   9   2        1.59        7.15      5.69 o
  -3   9   2      162.39      179.63      8.01 o
  -2   9   2      287.34      280.69     14.29 o
  -1   9   2      686.77      720.82     24.70 o
   0   9   2        1.06       23.09      6.61 o
   1   9   2      670.07      674.80      8.47 o
   2   9   2      481.74      513.85     13.40 o
   3   9   2      256.64      258.18     16.05 o
   4   9   2       62.56       56.51     10.66 o
   5   9   2      222.57      215.65     13.78 o
   6   9   2       33.82       48.05     13.50 o
   7   9   2       10.28       20.89     13.48 o
  -6  10   2       29.82       10.92      9.99 o
  -5  10   2       37.42       32.01      6.56 o
  -4  10   2       12.91       19.93      7.40 o
  -3  10   2      171.32      175.08      6.07 o
  -2  10   2       32.94       41.58     19.48 o
  -1  10   2       74.45      102.94      6.75 o
   0  10   2       21.87       26.69      7.32 o
   1  10   2       93.52       93.97      8.09 o
   2  10   2        2.90       -9.86     11.26 o
   3  10   2        7.90       14.39      7.89 o
   4  10   2       54.18       97.73     23.99 o
   5  10   2        3.52        9.37     13.23 o
   6  10   2       26.12       14.52      9.77 o
  -5  11   2        4.49       23.16     28.70 o
  -4  11   2        0.05        4.05      7.63 o
  -3  11   2       78.59       71.89      5.67 o
  -2  11   2       55.22       41.76      9.02 o
  -1  11   2       86.87       96.14      7.84 o
   0  11   2        0.73        7.08     16.86 o
   1  11   2      180.78      200.71     10.06 o
   2  11   2       55.04       42.22      9.59 o
   3  11   2      157.80      162.79      8.97 o
   4  11   2        9.28       19.47     10.37 o
   5  11   2       67.23       70.33      9.92 o
  -3  12   2       66.05       86.34      7.57 o
  -2  12   2        0.02        7.65      7.99 o
  -1  12   2       76.52       73.17      8.25 o
   0  12   2        8.38       14.78      9.64 o
   1  12   2       19.73       34.92      8.21 o
   2  12   2        3.55       -9.21     23.73 o
   3  12   2        2.92       11.74      8.17 o
  -9   0   3       98.84      117.09     18.06 o
  -7   0   3      176.86      194.85     11.70 o
  -5   0   3     3996.48     4023.40    145.75 o
  -3   0   3     2719.70     2501.89     84.33 o
  -1   0   3    15764.59    16502.23    374.03 o
   1   0   3     5051.61     5508.41    642.77 o
   3   0   3     3992.32     4231.08     33.07 o
   5   0   3     1862.01     1782.75     21.95 o
   7   0   3      312.78      299.05     15.07 o
   9   0   3       86.70       97.43     11.09 o
 -10   1   3        4.52        1.98     16.81 o
  -9   1   3       94.25       75.68     23.11 o
  -8   1   3       62.26       69.41      8.12 o
  -7   1   3       11.04       24.88      6.98 o
  -6   1   3      179.35      175.91      6.92 o
  -5   1   3      929.56      914.25     18.85 o
  -4   1   3       25.18       47.60      7.60 o
  -3   1   3      160.99      165.83      8.18 o
  -2   1   3      235.45      258.45     10.16 o
  -1   1   3      424.65      449.47     27.14 o
   0   1   3     1176.12     1172.80     15.81 o
   1   1   3      527.22      497.32     20.54 o
   2   1   3      903.60     1041.38     49.23 o
   3   1   3     1421.88     1519.21     34.10 o
   4   1   3     4133.58     3971.24    179.15 o
   5   1   3       10.47       16.39     11.20 o
   6   1   3      195.06      190.28     29.75 o
   7   1   3      273.80      289.11     12.58 o
   8   1   3      165.17      143.83      8.86 o
   9   1   3       19.24       24.19     10.54 o
 -10   2   3       10.64       11.37     13.14 o
  -9   2   3        0.69       -6.23      8.47 o
  -8   2   3      136.46      150.38      7.74 o
  -7   2   3      310.54      311.32      7.37 o
  -6   2   3       63.55       69.03      6.98 o
  -5   2   3      857.17      933.79     30.58 o
  -4   2   3     2429.57     2338.42     38.79 o
  -3   2   3     3530.31     3609.71     21.63 o
  -2   2   3     1849.96     2098.15     21.03 o
  -1   2   3    20386.91    21101.16     65.88 o
   0   2   3     6644.65     6181.37     41.67 o
   1   2   3     1047.41      994.05     93.88 o
   2   2   3      223.64      264.63      9.56 o
   3   2   3     5353.19     5401.54    369.63 o
   4   2   3        5.26       24.29      9.99 o
   5   2   3      134.34      149.67      9.90 o
   6   2   3      226.96      226.01     10.23 o
   7   2   3      285.14      297.64     13.72 o
   8   2   3      194.40      181.04     22.15 o
   9   2   3       57.81       50.28     14.22 o
  -9   3   3       89.08       74.78     11.54 o
  -8   3   3      137.79      131.03     23.83 o
  -7   3   3      150.49      151.93      7.86 o
  -6   3   3        2.10       17.64      7.03 o
  -5   3   3     2486.55     2297.96     21.43 o
  -4   3   3       72.33      109.57     13.35 o
  -3   3   3       39.05       26.49      8.23 o
  -2   3   3      251.19      291.69     10.48 o
  -1   3   3     3467.94     3438.41     91.43 o
   0   3   3     3388.83     3513.45     45.07 o
   1   3   3     1189.49     1266.99     22.47 o
   2   3   3      755.05      932.56     20.55 o
   3   3   3     1380.91     1387.34    121.86 o
   4   3   3      703.36      661.31     16.31 o
   5   3   3      257.07      300.19     15.09 o
   6   3   3       73.45      100.17     14.14 o
   7   3   3      855.03      776.25     13.27 o
   8   3   3        0.18        1.86     13.25 o
   9   3   3       16.85       52.67     13.76 o
  -9   4   3        2.86       -2.10      9.60 o
  -8   4   3      213.90      208.20     10.12 o
  -7   4   3      282.90      304.14      8.69 o
  -6   4   3       87.37       76.91      7.21 o
  -5   4   3      539.05      520.24     36.63 o
  -4   4   3     1428.70     1468.10     16.97 o
  -3   4   3     2503.06     2486.64     42.48 o
  -2   4   3      964.28      851.68     19.58 o
  -1   4   3     8431.55     8317.73    118.68 o
   0   4   3      376.26      342.52     15.31 o
   1   4   3     3685.04     3600.08     43.39 o
   2   4   3     1610.16     1397.58     12.59 o
   3   4   3     6289.27     6338.94     26.58 o
   4   4   3      100.39      100.72     13.40 o
   5   4   3      399.41      411.11     15.15 o
   6   4   3      200.26      195.76     13.86 o
   7   4   3      184.38      193.10     10.49 o
   8   4   3        2.95      -12.98     12.98 o
   9   4   3        6.30       17.94     13.82 o
  -9   5   3       18.58       42.95      9.89 o
  -8   5   3        1.65        8.58     13.08 o
  -7   5   3       55.58       79.95      7.81 o
  -6   5   3      143.23      153.44      7.06 o
  -5   5   3      156.38      156.39      8.13 o
  -4   5   3       86.11      107.69     10.33 o
  -3   5   3      580.87      538.11     37.21 o
  -2   5   3      286.14      299.70     12.50 o
  -1   5   3       18.76       60.25     10.10 o
   0   5   3      158.91      151.32      9.49 o
   1   5   3       28.29       75.20     29.11 o
   2   5   3      134.09      112.50      8.14 o
   3   5   3       80.73      105.61     22.58 o
   4   5   3       94.39       97.91     10.26 o
   5   5   3      176.50      131.02     10.13 o
   6   5   3      141.50      134.16     13.74 o
   7   5   3       15.31       26.80     13.12 o
   8   5   3       14.62       -9.81      9.81 o
   9   5   3       21.35       52.88     14.05 o
  -9   6   3       16.30       21.20     10.15 o
  -8   6   3       12.52        9.68      8.05 o
  -7   6   3        3.69       23.32     17.31 o
  -6   6   3       12.85       42.74     24.45 o
  -5   6   3      634.74      682.29     29.05 o
  -4   6   3      327.60      311.25     38.41 o
  -3   6   3      825.12      771.38     24.01 o
  -2   6   3     1270.33     1079.25      9.06 o
  -1   6   3      538.93      534.18     20.15 o
   0   6   3     1208.00     1066.41     22.37 o
   1   6   3     3658.41     3547.69     31.99 o
   2   6   3     1398.73     1354.59     42.19 o
   3   6   3       63.49       72.49     19.59 o
   4   6   3       99.51       97.99      9.62 o
   5   6   3      844.94      861.98     12.20 o
   6   6   3      145.03      126.56     10.19 o
   7   6   3       38.29       29.48      9.69 o
   8   6   3        2.51       23.95     13.36 o
  -8   7   3      110.24      117.09      7.29 o
  -7   7   3      148.60      126.54      8.28 o
  -6   7   3      183.69      167.54      9.18 o
  -5   7   3       26.28       52.57     14.72 o
  -4   7   3      456.21      422.00     26.80 o
  -3   7   3      681.55      690.87      9.66 o
  -2   7   3      278.60      245.80     49.69 o
  -1   7   3      262.58      272.78     24.92 o
   0   7   3      132.70      140.00      8.65 o
   1   7   3       66.40       87.10     18.64 o
   2   7   3        0.89        5.65      9.20 o
   3   7   3       26.12       29.41      9.03 o
   4   7   3      290.36      302.63     13.40 o
   5   7   3      213.08      206.79     10.26 o
   6   7   3       28.06       39.46     13.10 o
   7   7   3        0.67       14.52      9.28 o
   8   7   3       10.41        2.38     13.88 o
  -8   8   3       15.35      -19.82     19.82 o
  -7   8   3        6.87       -6.51     11.30 o
  -6   8   3       76.84       85.33      7.91 o
  -5   8   3       26.38       63.29      7.46 o
  -4   8   3     1135.18     1093.41     25.02 o
  -3   8   3      342.42      288.54     10.13 o
  -2   8   3      715.63      666.00    108.80 o
  -1   8   3       47.30       67.99      7.03 o
   0   8   3     1822.64     1860.50     79.05 o
   1   8   3      931.57      902.14     10.32 o
   2   8   3      462.27      476.56      8.94 o
   3   8   3       25.34       67.06     27.42 o
   4   8   3       99.52      168.87      9.73 o
   5   8   3      145.92      154.71      9.45 o
   6   8   3      114.24      123.59      9.90 o
   7   8   3        0.51      -13.08     13.08 o
  -7   9   3       14.99       44.14      8.16 o
  -6   9   3       36.00       44.77      6.67 o
  -5   9   3        1.72        0.27     10.09 o
  -4   9   3       39.18       44.87      7.92 o
  -3   9   3        2.27       18.07      5.99 o
  -2   9   3        0.17        9.15      7.64 o
  -1   9   3        8.85       24.33      5.97 o
   0   9   3      238.31      204.20     20.86 o
   1   9   3       67.18       83.08     13.82 o
   2   9   3      120.74      132.29     10.76 o
   3   9   3       35.22       53.93     10.80 o
   4   9   3      166.73      137.37     21.08 o
   5   9   3       87.61       60.39      9.03 o
   6   9   3       23.41       -9.88      9.88 o
   7   9   3       20.48       -5.78      9.71 o
  -6  10   3       57.61       98.14      8.39 o
  -5  10   3       10.26        5.05      9.44 o
  -4  10   3      215.23      177.14      6.63 o
  -3  10   3      113.54       86.59      6.15 o
  -2  10   3      720.78      791.11    127.41 o
  -1  10   3       47.46       42.10      9.35 o
   0  10   3      442.18      397.48      7.74 o
   1  10   3       70.45       63.78      6.12 o
   2  10   3      322.97      345.70     10.65 o
   3  10   3       71.15       52.39      9.76 o
   4  10   3      120.65      151.92     21.80 o
   5  10   3        2.92      -13.44     13.44 o
   6  10   3        8.53       -4.83      9.81 o
  -5  11   3        0.25        5.10     25.36 o
  -4  11   3       21.22        5.73      7.79 o
  -3  11   3       10.74       23.05     12.20 o
  -2  11   3        3.70       18.04     15.78 o
  -1  11   3        1.99       -3.38      6.78 o
   0  11   3        5.49       15.05      6.71 o
   1  11   3       13.98       25.50     10.91 o
   2  11   3      107.49      105.64     11.03 o
   3  11   3        0.13       11.95      9.65 o
   4  11   3        3.93      -10.69     10.69 o
   5  11   3        4.02        6.14      9.45 o
  -3  12   3        0.13       19.72      6.15 o
  -2  12   3      193.82      182.17      7.44 o
  -1  12   3        0.04       22.77     13.19 o
   0  12   3       66.42       71.84     14.89 o
   1  12   3        5.62        6.67     16.30 o
   2  12   3       72.60       83.57     12.40 o
   3  12   3        0.18        4.85     12.16 o
 -10   0   4        3.55       -3.92     10.59 o
  -8   0   4       15.73       11.87      9.53 o
  -6   0   4       86.30      117.25     32.50 o
  -4   0   4     1692.45     1632.44     34.20 o
  -2   0   4     2189.30     2060.66     24.14 o
   2   0   4       12.84       12.75     17.49 o
   4   0   4      657.44      596.60    336.31 o
   6   0   4       19.31       16.93     26.09 o
   8   0   4       70.74       38.13     10.51 o
 -10   1   4        6.31       13.30     10.58 o
  -9   1   4       13.03       17.50      8.01 o
  -8   1   4      577.39      571.67      8.66 o
  -7   1   4       37.73       48.39      6.92 o
  -6   1   4      148.76      153.04     10.30 o
  -5   1   4      125.96      109.70      7.76 o
  -4   1   4     5756.96     5728.18     93.11 o
  -3   1   4       34.91       35.39      7.55 o
  -2   1   4     5874.90     5990.45     69.65 o
  -1   1   4      107.25      194.39     11.95 o
   0   1   4     1095.44     1000.75     44.03 o
   1   1   4     1132.75     1071.35     12.59 o
   2   1   4     4031.17     4142.65   2224.28 o
   3   1   4      473.55      460.40     53.22 o
   4   1   4      365.41      455.96     36.87 o
   5   1   4       19.32       12.58      8.64 o
   6   1   4     1201.47     1212.48     49.02 o
   7   1   4        2.31       11.36      8.25 o
   8   1   4        7.34       -0.23      7.22 o
   9   1   4        0.60        3.34      6.69 o
 -10   2   4        7.66        0.07      8.18 o
  -9   2   4       36.11       53.05      8.44 o
  -8   2   4       31.94       36.69      7.45 o
  -7   2   4      125.66      131.45      7.41 o
  -6   2   4       57.35       63.87      7.58 o
  -5   2   4        0.28        6.15      8.44 o
  -4   2   4      976.09     1045.70     13.82 o
  -3   2   4      658.07      659.69     23.52 o
  -2   2   4      188.77      169.56      8.43 o
  -1   2   4     2908.93     2810.73     58.98 o
   0   2   4     3967.03     4432.28     99.52 o
   1   2   4       27.86       51.27     13.86 o
   2   2   4     2021.75     1986.13     58.08 o
   3   2   4       38.23       31.18     11.64 o
   4   2   4      832.18      864.15     34.92 o
   5   2   4       40.50       41.09      7.77 o
   6   2   4     1120.54     1129.70     53.61 o
   7   2   4       26.35       24.40      8.01 o
   8   2   4      263.73      252.25     10.08 o
   9   2   4       44.51       29.85     13.73 o
  -9   3   4       29.10       39.73     10.86 o
  -8   3   4      248.25      253.90     19.36 o
  -7   3   4       45.85       36.26      8.09 o
  -6   3   4     1422.73     1370.47     23.31 o
  -5   3   4     1310.82     1233.47     25.98 o
  -4   3   4      324.05      349.07     14.72 o
  -3   3   4      491.56      432.49      7.71 o
  -2   3   4     6133.56     6219.18     44.14 o
  -1   3   4     2633.57     2541.96     77.47 o
   0   3   4     1133.17     1025.81     15.86 o
   1   3   4       17.85       12.70      9.98 o
   2   3   4     2088.40     1952.61     17.03 o
   3   3   4       89.78       80.45     32.14 o
   4   3   4      786.78      721.32     19.62 o
   5   3   4      380.31      390.29     13.34 o
   6   3   4       10.24       25.26     13.06 o
   7   3   4        9.26        5.72     13.63 o
   8   3   4       13.58       59.70     13.53 o
   9   3   4       31.91       22.47     14.10 o
  -9   4   4       26.27       20.75      9.69 o
  -8   4   4        1.48       -2.66     19.68 o
  -7   4   4      104.49      128.40      8.08 o
  -6   4   4       12.06        3.76     12.22 o
  -5   4   4      108.01      151.50     12.69 o
  -4   4   4       42.61       60.93      7.48 o
  -3   4   4     1104.82     1063.92     10.17 o
  -2   4   4     1800.36     1780.14     76.76 o
  -1   4   4     1117.24     1180.17     21.07 o
   0   4   4      161.92      155.17      8.13 o
   1   4   4       31.20       56.18      9.27 o
   2   4   4     3529.59     3384.68    854.61 o
   3   4   4     1604.31     1582.59     35.60 o
   4   4   4      463.05      392.19     14.92 o
   5   4   4      389.84      380.18     11.46 o
   6   4   4      519.68      479.42     15.00 o
   7   4   4      138.14      125.53     10.28 o
   8   4   4       85.80       81.09     13.80 o
   9   4   4        0.75        9.54     13.57 o
  -9   5   4        0.61       -5.05     14.94 o
  -8   5   4       63.75       57.11     10.66 o
  -7   5   4       63.39       79.02     22.91 o
  -6   5   4      784.33      857.82     34.96 o
  -5   5   4      986.51      926.80     31.38 o
  -4   5   4     1425.08     1341.79     45.84 o
  -3   5   4       32.00       49.77      7.74 o
  -2   5   4     1567.86     1544.52     28.84 o
  -1   5   4     5273.91     4947.78     67.18 o
   0   5   4     1447.92     1380.12     40.61 o
   1   5   4      519.86      573.60     16.83 o
   2   5   4      596.51      592.40     15.68 o
   3   5   4      426.01      372.78     14.08 o
   4   5   4      424.73      423.16     14.96 o
   5   5   4        5.87       14.96      9.41 o
   6   5   4       14.82       27.68     13.19 o
   7   5   4        2.40        6.79     13.27 o
   8   5   4        3.06       12.96     13.02 o
   9   5   4       45.67       35.43     10.28 o
  -9   6   4       36.76       33.14      7.22 o
  -8   6   4        1.24        4.50      8.50 o
  -7   6   4       13.21       39.79      7.76 o
  -6   6   4      273.68      250.58     22.36 o
  -5   6   4       85.53       84.94      7.88 o
  -4   6   4      237.53      214.42     11.06 o
  -3   6   4      159.74      172.86      8.02 o
  -2   6   4      624.50      671.22     26.95 o
  -1   6   4      879.72      806.91     21.23 o
   0   6   4      699.12      731.82     25.55 o
   1   6   4      196.32      177.04      7.63 o
   2   6   4      186.42      181.21     20.28 o
   3   6   4     1304.97     1177.79     38.60 o
   4   6   4      664.39      650.32     11.82 o
   5   6   4        8.86       27.09      9.01 o
   6   6   4      216.42      203.67     10.30 o
   7   6   4      193.57      206.12     14.29 o
   8   6   4       67.14       89.53     13.95 o
  -8   7   4       54.51       60.56      9.84 o
  -7   7   4       71.64       74.19      9.79 o
  -6   7   4       48.97       65.54      9.75 o
  -5   7   4      717.95      685.39     70.67 o
  -4   7   4      179.71      181.20      9.64 o
  -3   7   4      340.52      332.16      7.53 o
  -2   7   4       12.46        8.98      5.92 o
  -1   7   4      816.18      737.88     22.50 o
   0   7   4      393.87      444.09     24.23 o
   1   7   4      785.06      815.55     40.10 o
   2   7   4      166.82      163.48     20.07 o
   3   7   4      113.22      103.15     28.30 o
   4   7   4      197.05      228.44     13.38 o
   5   7   4       64.50      103.69      9.98 o
   6   7   4       19.67       54.44      9.54 o
   7   7   4        0.68       -6.96      9.64 o
   8   7   4        0.29       -0.65      9.88 o
  -8   8   4        3.14       20.56     34.62 o
  -7   8   4       11.54       18.19     21.48 o
  -6   8   4        0.23        0.97     23.15 o
  -5   8   4      137.38      152.15     11.93 o
  -4   8   4        4.24       19.68      6.29 o
  -3   8   4        5.63       20.76     11.05 o
  -2   8   4       33.31       46.92      5.97 o
  -1   8   4      459.57      436.82     13.95 o
   0   8   4       33.34       66.97     12.59 o
   1   8   4      284.90      265.35     26.67 o
   2   8   4       23.69       33.43      7.81 o
   3   8   4      356.73      334.09      9.13 o
   4   8   4       62.58       50.56     12.89 o
   5   8   4      473.19      464.01     15.00 o
   6   8   4       17.22       51.21     13.02 o
   7   8   4       58.23       82.86     13.67 o
  -7   9   4       68.07       63.02     12.69 o
  -6   9   4       94.09       92.08      9.63 o
  -5   9   4      200.67      203.87     18.97 o
  -4   9   4        6.61       -2.47     11.42 o
  -3   9   4      738.85      723.51     13.78 o
  -2   9   4      120.39      143.90      7.55 o
  -1   9   4      278.93      317.62     21.84 o
   0   9   4       89.41       88.78     10.83 o
   1   9   4      845.54      909.11     27.67 o
   2   9   4        1.47        7.60     11.38 o
   3   9   4       74.40       96.61      7.97 o
   4   9   4      123.87      155.72     20.65 o
   5   9   4       67.29       76.77      9.18 o
   6   9   4        9.84       55.71     13.38 o
  -6  10   4       10.63       25.08     11.42 o
  -5  10   4        3.08       -4.47     17.30 o
  -4  10   4        0.21        1.71      6.77 o
  -3  10   4       32.90       46.16      6.79 o
  -2  10   4      211.77      185.30     10.19 o
  -1  10   4       65.06       46.26      7.88 o
   0  10   4        0.22        5.88     17.04 o
   1  10   4      203.44      226.32      9.10 o
   2  10   4      166.88      134.63      8.21 o
   3  10   4      121.36      142.76     11.09 o
   4  10   4       13.83        2.64      7.01 o
   5  10   4       96.22       95.12     13.84 o
   6  10   4        6.35        3.48      9.77 o
  -5  11   4       38.95       50.19     11.65 o
  -4  11   4        5.79       -0.51      6.59 o
  -3  11   4      112.18      103.37      5.78 o
  -2  11   4        7.14       16.45      6.04 o
  -1  11   4      117.55      111.08     18.22 o
   0  11   4       23.42       23.73      7.77 o
   1  11   4       69.03       70.45      8.02 o
   2  11   4        0.94       -7.86      7.86 o
   3  11   4       64.84       92.20     14.04 o
   4  11   4        9.71        1.39     10.28 o
  -3  12   4       13.94        9.14      7.05 o
  -2  12   4        0.69       23.73      8.62 o
  -1  12   4        3.38       13.88      8.23 o
   0  12   4        5.67        8.23     12.84 o
   1  12   4       22.70       20.84     11.53 o
   2  12   4        1.15       18.80      9.99 o
   3  12   4       17.01        5.36     11.05 o
  -9   0   5      435.92      418.41     18.58 o
  -7   0   5      243.79      245.16     10.74 o
  -5   0   5     1349.90     1356.84     51.66 o
  -3   0   5     2641.51     2745.20     38.94 o
  -1   0   5      130.92       74.91     17.15 o
   1   0   5     5625.87     5605.23    232.04 o
   3   0   5      758.90      835.75     19.05 o
   5   0   5        8.90       -1.01      8.25 o
   7   0   5      131.60      138.45     10.94 o
   9   0   5        3.84       10.23      9.74 o
 -10   1   5        0.68        2.21      9.56 o
  -9   1   5       41.78       53.71      6.69 o
  -8   1   5        0.39        3.42      6.86 o
  -7   1   5      159.62      143.95     22.72 o
  -6   1   5       41.16       64.47      7.42 o
  -5   1   5     3491.10     3465.90     82.54 o
  -4   1   5     1405.42     1398.28     26.53 o
  -3   1   5     1226.57     1266.39     18.33 o
  -2   1   5      242.15      235.46      8.93 o
  -1   1   5    11745.38    12407.90     75.07 o
   0   1   5     3817.18     3687.19    113.79 o
   1   1   5     3787.32     3892.56     30.15 o
   2   1   5        1.78       19.34      7.55 o
   3   1   5     5812.33     5714.35    139.72 o
   4   1   5       10.12       33.34      7.11 o
   5   1   5     1797.01     1800.98     67.12 o
   6   1   5      406.51      370.56     63.71 o
   7   1   5      117.98      119.39     27.34 o
   8   1   5        8.37        5.84      6.26 o
   9   1   5       52.61       59.09      7.82 o
 -10   2   5        0.74       10.01      9.05 o
  -9   2   5      177.30      171.53      8.63 o
  -8   2   5      291.49      276.11      7.14 o
  -7   2   5      138.10      159.49      7.15 o
  -6   2   5       84.54       98.19      6.98 o
  -5   2   5     1290.23     1187.72     26.82 o
  -4   2   5      675.27      689.98     18.58 o
  -3   2   5        6.57       14.08      8.12 o
  -2   2   5      864.64      889.68     13.40 o
  -1   2   5     1421.93     1475.50     55.73 o
   0   2   5     3603.44     4012.43     17.37 o
   1   2   5      694.79      709.81     15.24 o
   2   2   5     1860.91     1859.66    963.05 o
   3   2   5       72.95      112.31     19.81 o
   4   2   5      819.77      741.87     31.81 o
   5   2   5        7.30        4.08      7.29 o
   6   2   5       90.11      103.95      9.14 o
   7   2   5      445.61      486.71     18.67 o
   8   2   5       14.54       18.94      7.79 o
   9   2   5        5.24       21.99     10.72 o
  -9   3   5        0.86       36.31      9.82 o
  -8   3   5       15.46       24.57      7.83 o
  -7   3   5      263.58      272.37      8.05 o
  -6   3   5      224.99      250.32     12.83 o
  -5   3   5       53.22       58.41      9.78 o
  -4   3   5     1193.45     1109.48     10.08 o
  -3   3   5      261.92      254.78      7.51 o
  -2   3   5      180.29      168.62      8.58 o
  -1   3   5     3576.51     3476.56     77.80 o
   0   3   5     2550.68     2648.38     14.41 o
   1   3   5      436.99      413.50     14.72 o
   2   3   5     1796.78     1812.47     57.43 o
   3   3   5     6262.40     6401.78    201.53 o
   4   3   5       35.39       54.53     15.84 o
   5   3   5      441.19      441.80     11.83 o
   6   3   5      419.65      396.17     10.29 o
   7   3   5      425.70      425.34     14.90 o
   8   3   5       19.73       48.74      9.37 o
   9   3   5       80.91       50.20     28.35 o
  -9   4   5       75.18       62.74      8.48 o
  -8   4   5        2.01       -3.24      9.37 o
  -7   4   5      112.27      124.42      9.33 o
  -6   4   5      463.59      416.15     25.24 o
  -5   4   5      914.73      893.86      9.65 o
  -4   4   5       18.90       15.67      7.58 o
  -3   4   5      233.17      212.32     16.16 o
  -2   4   5     4192.95     4238.62     54.06 o
  -1   4   5     2684.73     2633.05     75.46 o
   0   4   5       33.73       24.50     21.73 o
   1   4   5      238.02      230.35      8.29 o
   2   4   5      185.05      218.41     11.45 o
   3   4   5       66.14      104.65     27.03 o
   4   4   5        6.99        1.15      8.85 o
   5   4   5       24.44       56.07     13.36 o
   6   4   5       46.11       28.61     12.94 o
   7   4   5       42.08       51.47      9.39 o
   8   4   5        0.10       -3.69     13.00 o
   9   4   5        0.82        0.30     13.84 o
  -9   5   5       26.29       25.69      9.39 o
  -8   5   5       96.25       77.66      8.15 o
  -7   5   5       51.31       59.17      7.90 o
  -6   5   5       52.04       69.13      8.44 o
  -5   5   5      488.02      462.29     24.38 o
  -4   5   5      298.57      285.05     73.38 o
  -3   5   5      760.99      795.88     22.97 o
  -2   5   5     2352.67     2219.14     11.07 o
  -1   5   5     1476.43     1527.30     48.30 o
   0   5   5      243.69      258.24     12.76 o
   1   5   5     2304.59     2184.12     12.71 o
   2   5   5     2914.78     2884.29     93.85 o
   3   5   5      681.83      670.78     20.33 o
   4   5   5      144.04      150.63     26.09 o
   5   5   5      543.69      517.63     11.88 o
   6   5   5      270.79      276.81     10.74 o
   7   5   5       69.84       68.14      9.83 o
   8   5   5       21.50       -5.09     13.78 o
  -9   6   5        4.78       30.79     25.18 o
  -8   6   5       43.89       45.61      8.14 o
  -7   6   5       19.50       16.97      7.67 o
  -6   6   5      288.79      283.95      7.41 o
  -5   6   5       28.94       46.80      7.71 o
  -4   6   5       11.02       37.13      6.75 o
  -3   6   5     1046.53     1053.48     28.33 o
  -2   6   5      416.73      428.28     21.89 o
  -1   6   5       15.42       55.18     17.10 o
   0   6   5       29.70       21.55     16.27 o
   1   6   5      348.16      380.88     35.78 o
   2   6   5      121.56      155.70     20.19 o
   3   6   5        0.22       11.58      7.48 o
   4   6   5       13.84       27.98     11.84 o
   5   6   5      143.66      107.87      9.81 o
   6   6   5       32.76       13.59     13.00 o
   7   6   5        6.69       19.48      9.33 o
   8   6   5        0.07        2.34     10.15 o
  -8   7   5        0.52        6.40      8.05 o
  -7   7   5        1.74       16.74      7.82 o
  -6   7   5        0.63       14.45      9.29 o
  -5   7   5       99.39       88.67      8.89 o
  -4   7   5       17.16       19.14      7.83 o
  -3   7   5      268.99      266.40     23.38 o
  -2   7   5        4.73       16.88      7.02 o
  -1   7   5       40.40       61.25     12.66 o
   0   7   5      287.18      268.94     13.76 o
   1   7   5     1873.86     1781.50     27.31 o
   2   7   5      647.37      603.75      9.47 o
   3   7   5        3.85        1.30      7.76 o
   4   7   5      208.62      230.02      9.51 o
   5   7   5      325.74      277.10     13.59 o
   6   7   5      246.66      304.85     14.10 o
   7   7   5        3.34       12.87     13.44 o
   8   7   5        5.20       -9.28     10.04 o
  -8   8   5       35.94       57.99     13.95 o
  -7   8   5      158.88      152.16     12.33 o
  -6   8   5       12.35       14.63      8.02 o
  -5   8   5        0.48       13.07      7.45 o
  -4   8   5      264.98      274.65      8.69 o
  -3   8   5      173.50      200.04      7.11 o
  -2   8   5      679.21      619.30     10.14 o
  -1   8   5        9.68       18.58      8.48 o
   0   8   5      406.96      459.16     29.59 o
   1   8   5       25.02       18.28     17.44 o
   2   8   5      513.12      591.14     53.02 o
   3   8   5        0.91       12.23      8.73 o
   4   8   5       14.11       15.82      8.36 o
   5   8   5       58.00       40.24      9.16 o
   6   8   5        5.10       -1.96     13.31 o
   7   8   5        0.22       16.10     13.46 o
  -7   9   5       31.71       26.21      9.51 o
  -6   9   5       11.77       19.90     13.24 o
  -5   9   5        4.42       31.03     10.14 o
  -4   9   5      139.87      150.75     18.67 o
  -3   9   5      452.20      442.22     29.87 o
  -2   9   5      162.60      167.45      6.99 o
  -1   9   5       57.36       50.00     10.47 o
   0   9   5      721.63      643.14     12.85 o
   1   9   5      184.65      149.75     12.04 o
   2   9   5      793.26      693.50     18.07 o
   3   9   5       59.40       91.48     14.56 o
   4   9   5      509.22      554.66     17.14 o
   5   9   5       20.27       58.53     13.38 o
   6   9   5      160.55      177.25     13.95 o
  -6  10   5       58.00       92.97     24.60 o
  -5  10   5       22.34       12.57      6.35 o
  -4  10   5       56.72       58.69      7.70 o
  -3  10   5        0.48       -3.13      5.96 o
  -2  10   5      181.01      187.26      8.92 o
  -1  10   5       60.54       80.50     19.30 o
   0  10   5      201.18      228.96     11.90 o
   1  10   5       33.90       45.15      6.81 o
   2  10   5       13.14       13.35      6.67 o
   3  10   5        6.32       31.49     10.37 o
   4  10   5        5.50       29.79     20.38 o
   5  10   5        5.43       22.56      9.47 o
  -5  11   5        2.33       20.13     12.77 o
  -4  11   5        0.76        1.26      9.68 o
  -3  11   5       37.79       14.89     10.74 o
  -2  11   5      161.31      203.98      7.92 o
  -1  11   5       40.70       48.66     14.20 o
   0  11   5       67.54       60.91      6.75 o
   1  11   5       33.06       24.42     10.97 o
   2  11   5      182.05      178.90      7.61 o
   3  11   5       23.97       22.30      8.89 o
   4  11   5      110.41      139.76     42.15 o
  -3  12   5        0.18        4.23      7.39 o
  -2  12   5       19.47       19.48      8.82 o
  -1  12   5        8.54       35.05      6.88 o
   0  12   5       55.45       52.53     10.11 o
   1  12   5        4.84       14.90      8.01 o
   2  12   5        6.22       -8.00      8.20 o
   3  12   5        0.82        9.01      9.08 o
 -10   0   6        6.50       13.01     10.01 o
  -8   0   6      699.09      743.71     32.25 o
  -6   0   6      421.93      455.75     21.99 o
  -4   0   6     7372.65     7438.84    199.70 o
  -2   0   6     5154.07     5462.90     57.42 o
   0   0   6     1960.18     1822.13     21.12 o
   2   0   6    10058.68    10720.18     42.86 o
   4   0   6       13.78       30.46      9.63 o
   6   0   6      934.53      968.84     93.49 o
   8   0   6       78.08       72.00     14.15 o
 -10   1   6       32.24       25.92      7.62 o
  -9   1   6        1.94        5.02      7.18 o
  -8   1   6       81.22       84.27      9.06 o
  -7   1   6       26.49       31.05      7.43 o
  -6   1   6      439.56      396.84     12.36 o
  -5   1   6       95.33      109.88      7.98 o
  -4   1   6      826.94      952.21     20.79 o
  -3   1   6     1030.70      972.65     12.04 o
  -2   1   6      258.67      214.85      7.85 o
  -1   1   6      862.59      958.96    166.26 o
   0   1   6     4866.99     5669.17     32.62 o
   1   1   6       59.38       42.14     11.67 o
   2   1   6       72.32      130.53      9.47 o
   3   1   6       30.54       34.30     16.05 o
   4   1   6      934.29      936.45    255.25 o
   5   1   6       91.32       78.28     20.09 o
   6   1   6      852.13      802.37    140.28 o
   7   1   6        0.72        8.14      6.29 o
   8   1   6        5.38       16.93      6.98 o
   9   1   6       12.48       17.68      7.67 o
 -10   2   6        3.54       15.35      7.58 o
  -9   2   6       27.14       30.54      6.68 o
  -8   2   6      300.69      315.85      8.23 o
  -7   2   6      101.22      110.51      8.57 o
  -6   2   6     1454.27     1425.08     32.18 o
  -5   2   6      116.00      122.02      7.73 o
  -4   2   6     2918.84     2907.59     18.48 o
  -3   2   6      220.55      235.46      9.37 o
  -2   2   6    10428.21    10785.32    119.65 o
  -1   2   6      299.58      324.21     12.40 o
   0   2   6     1147.93     1153.48    193.90 o
   1   2   6     1579.10     1465.41     29.48 o
   2   2   6     5092.22     5068.05   1249.60 o
   3   2   6       26.46       14.70      8.07 o
   4   2   6      340.91      281.57     21.69 o
   5   2   6      258.64      226.66      8.65 o
   6   2   6      182.80      178.60     32.13 o
   7   2   6       13.46       15.99      7.33 o
   8   2   6       32.15       34.67      9.23 o
   9   2   6       10.57       14.91      9.11 o
  -9   3   6       17.34       16.21      8.84 o
  -8   3   6       34.57       31.38      9.61 o
  -7   3   6        7.70       20.07      6.09 o
  -6   3   6      962.18      910.98     20.92 o
  -5   3   6       28.49       42.20      6.73 o
  -4   3   6       92.87      100.86      7.01 o
  -3   3   6      709.81      824.96     25.79 o
  -2   3   6      354.42      308.27      8.57 o
  -1   3   6       42.36       66.71      7.35 o
   0   3   6      133.27      130.07     11.81 o
   1   3   6     1529.17     1444.67     75.80 o
   2   3   6     4024.58     4159.41     66.31 o
   3   3   6      604.60      632.77     31.97 o
   4   3   6       92.11      106.64     20.91 o
   5   3   6        0.95       12.39      9.61 o
   6   3   6      456.02      468.75     15.99 o
   7   3   6       21.58       20.74     13.21 o
   8   3   6       38.44       22.09     20.68 o
   9   3   6        0.14        2.61      9.62 o
  -9   4   6        4.61       17.89     20.97 o
  -8   4   6       28.21       17.09     11.94 o
  -7   4   6       32.58       36.12      8.44 o
  -6   4   6      957.94      986.49     41.13 o
  -5   4   6      623.63      588.16     10.61 o
  -4   4   6      462.58      410.77     45.38 o
  -3   4   6       81.64       87.03     17.52 o
  -2   4   6     5001.72     4875.77     53.32 o
  -1   4   6     6082.13     5934.82    145.98 o
   0   4   6     1958.86     1861.16     34.07 o
   1   4   6      664.07      720.49    118.21 o
   2   4   6     1397.34     1396.30     19.15 o
   3   4   6     1576.04     1595.09     34.89 o
   4   4   6      892.15      815.06     25.50 o
   5   4   6      240.44      229.42     11.25 o
   6   4   6       19.28       37.10     13.21 o
   7   4   6       29.91       41.44     13.25 o
   8   4   6       57.84       74.85     13.65 o
   9   4   6       16.12       17.33     10.08 o
  -9   5   6       51.81       67.71     10.20 o
  -8   5   6       15.29        2.39     31.10 o
  -7   5   6       22.67       47.51     18.01 o
  -6   5   6        8.60       18.98      8.01 o
  -5   5   6      223.69      259.23      8.92 o
  -4   5   6       80.93       88.24      8.61 o
  -3   5   6       59.89       96.75     20.24 o
  -2   5   6      141.72      226.62     23.43 o
  -1   5   6        0.52       -2.21      8.60 o
   0   5   6       14.87       19.11      7.36 o
   1   5   6      196.82      193.97      8.82 o
   2   5   6      450.91      489.11     26.76 o
   3   5   6     1317.97     1265.72     30.74 o
   4   5   6      253.45      234.78     58.41 o
   5   5   6        2.57       -1.46      9.54 o
   6   5   6      116.76      142.69     13.25 o
   7   5   6      247.24      250.05     14.22 o
   8   5   6       42.27       44.25      9.77 o
  -8   6   6       79.01       99.65     21.22 o
  -7   6   6       42.35       43.46      6.78 o
  -6   6   6      287.61      273.51      8.56 o
  -5   6   6      795.76      763.61     21.64 o
  -4   6   6     1975.32     1868.96     32.35 o
  -3   6   6       59.76       74.86      6.66 o
  -2   6   6     1394.56     1293.45     30.12 o
  -1   6   6     1837.75     1832.24     27.73 o
   0   6   6     3702.84     3644.92    577.07 o
   1   6   6      387.14      382.85     17.25 o
   2   6   6      548.29      537.60      9.24 o
   3   6   6      602.55      609.15     20.10 o
   4   6   6      207.79      193.08      7.90 o
   5   6   6      218.50      241.31     13.57 o
   6   6   6       54.81       45.33      9.52 o
   7   6   6        1.36       16.63      9.05 o
   8   6   6        5.83       -6.46      9.94 o
  -8   7   6       83.73       64.61      9.94 o
  -7   7   6      169.16      153.25      9.86 o
  -6   7   6        5.75        7.96     22.39 o
  -5   7   6      139.09      177.23      7.55 o
  -4   7   6       78.24      103.28     15.09 o
  -3   7   6      490.12      488.27     21.65 o
  -2   7   6      102.04       90.59      7.85 o
  -1   7   6      159.25      175.98      8.20 o
   0   7   6      867.75      791.76      8.96 o
   1   7   6        0.12        7.42      8.26 o
   2   7   6      306.59      325.87     11.54 o
   3   7   6      160.89      138.56      8.50 o
   4   7   6      385.69      422.74     12.29 o
   5   7   6       63.88       41.17      9.31 o
   6   7   6        2.96       16.33     13.25 o
   7   7   6       19.00       29.82     13.40 o
  -7   8   6        0.78        1.41     11.58 o
  -6   8   6       44.91       61.41     11.08 o
  -5   8   6      307.91      302.03      7.03 o
  -4   8   6      162.26      125.68      6.65 o
  -3   8   6      937.10      892.34     20.97 o
  -2   8   6       94.04       96.44     11.27 o
  -1   8   6      531.27      519.24     13.97 o
   0   8   6      196.50      202.03      9.61 o
   1   8   6     1394.93     1446.23     30.70 o
   2   8   6       33.56       48.02      7.90 o
   3   8   6       74.06       62.33      8.32 o
   4   8   6        6.19       -3.98     14.30 o
   5   8   6      244.57      283.73     10.28 o
   6   8   6       15.46        1.96     13.46 o
   7   8   6       38.86       64.51     13.82 o
  -7   9   6       46.79       61.78      9.91 o
  -6   9   6        0.04       21.32     11.77 o
  -5   9   6        0.51       -3.47      8.10 o
  -4   9   6        4.56       20.27     11.19 o
  -3   9   6       85.58       89.31      6.55 o
  -2   9   6       91.25      109.39     10.39 o
  -1   9   6        4.93        5.30      9.33 o
   0   9   6        1.43       15.95      6.80 o
   1   9   6        9.53        2.49      9.10 o
   2   9   6      111.68      133.07      8.01 o
   3   9   6        0.40       12.14     10.62 o
   4   9   6       18.12       33.47     11.09 o
   5   9   6       47.44       72.67     13.04 o
   6   9   6        0.47       10.76      9.58 o
  -6  10   6       40.89       51.23     10.10 o
  -5  10   6       32.97       29.80     12.08 o
  -4  10   6       11.28       21.72     13.75 o
  -3  10   6      351.42      380.68     22.40 o
  -2  10   6       99.63      109.55      6.26 o
  -1  10   6      197.67      217.88      5.94 o
   0  10   6      133.76       99.61     17.00 o
   1  10   6      301.72      279.81      7.46 o
   2  10   6        4.98       19.59      7.54 o
   3  10   6      134.45      160.36     46.95 o
   4  10   6       71.11       65.57     12.28 o
   5  10   6       65.81       81.43     13.76 o
  -5  11   6       47.21       44.49     11.45 o
  -4  11   6        1.82       21.67     10.64 o
  -3  11   6        0.03       22.37      6.20 o
  -2  11   6       26.78       34.13     13.02 o
  -1  11   6        2.11       19.95     13.00 o
   0  11   6        1.15        8.93     12.73 o
   1  11   6       58.41       63.90     11.73 o
   2  11   6       11.53        1.60     11.49 o
   3  11   6       18.63       -6.95     16.61 o
   4  11   6        8.98       -2.69      7.61 o
  -3  12   6       98.18       97.96     10.73 o
  -2  12   6        8.43       14.56      6.31 o
  -1  12   6      126.02      120.90      7.27 o
   0  12   6        2.62        5.88      8.78 o
   1  12   6       44.94       66.37      8.22 o
   2  12   6        1.35       -1.76     10.80 o
  -9   0   7        0.76        4.10     18.26 o
  -7   0   7      241.48      209.67     10.47 o
  -5   0   7     1250.06     1303.40     23.62 o
  -3   0   7       21.84       42.81     15.85 o
  -1   0   7    13781.34    13788.11    820.59 o
   1   0   7     5672.46     6266.75    103.67 o
   3   0   7     2030.09     2120.08     22.20 o
   5   0   7     2145.96     2112.85    176.51 o
   7   0   7       83.20       88.73     10.26 o
   9   0   7      127.80      140.09     18.42 o
 -10   1   7        2.22       -7.61      7.62 o
  -9   1   7      305.67      296.90      7.83 o
  -8   1   7       23.73       31.20      7.69 o
  -7   1   7      383.34      410.74      9.22 o
  -6   1   7       48.26       62.90     12.32 o
  -5   1   7     3148.34     3090.33     48.37 o
  -4   1   7      259.23      227.73     15.20 o
  -3   1   7     8214.00     8216.17     89.13 o
  -2   1   7      897.58     1039.00     47.69 o
  -1   1   7     3400.89     3359.45     36.47 o
   0   1   7        6.75       45.22      9.10 o
   1   1   7     7470.18     7114.30   1145.92 o
   2   1   7     1623.54     1817.17     77.18 o
   3   1   7       15.80       32.09     10.75 o
   4   1   7      195.58      200.97     14.00 o
   5   1   7      456.80      399.04     21.34 o
   6   1   7       32.64       57.22      8.67 o
   7   1   7       14.58       29.22      6.82 o
   8   1   7        0.03       -0.80      7.00 o
   9   1   7        1.17       -4.16      7.04 o
  -9   2   7       14.49       22.95      7.17 o
  -8   2   7        2.57       14.43      7.57 o
  -7   2   7        2.58        7.29      7.17 o
  -6   2   7      383.02      422.46      8.90 o
  -5   2   7      175.72      198.41      8.07 o
  -4   2   7       27.87       40.56     15.45 o
  -3   2   7      493.92      585.80     18.47 o
  -2   2   7     3213.09     3566.55     57.56 o
  -1   2   7     7289.36     7803.22     77.34 o
   0   2   7      377.33      340.60     17.76 o
   1   2   7     2051.39     2184.43     53.52 o
   2   2   7      282.66      304.77     79.96 o
   3   2   7     3655.84     3774.91    935.17 o
   4   2   7       16.37       10.69     10.65 o
   5   2   7      633.20      632.97    112.29 o
   6   2   7      376.15      356.28     70.29 o
   7   2   7      198.78      197.85      7.54 o
   8   2   7       15.28       18.20      6.52 o
   9   2   7      113.64       87.65     10.12 o
  -9   3   7      108.57      105.79      8.08 o
  -8   3   7       23.84       33.82     10.65 o
  -7   3   7      407.46      402.73     14.66 o
  -6   3   7       64.25       54.11      6.62 o
  -5   3   7     2402.21     2334.68     38.71 o
  -4   3   7       22.31       41.50     10.75 o
  -3   3   7      523.30      466.87     23.11 o
  -2   3   7     1906.19     1892.27     28.70 o
  -1   3   7     1544.13     1326.60     45.06 o
   0   3   7        7.35       10.96      8.48 o
   1   3   7       26.81       31.36     11.20 o
   2   3   7     2150.66     2230.17     78.05 o
   3   3   7        6.50       10.02      9.14 o
   4   3   7       21.57       26.19     20.73 o
   5   3   7      142.74      142.56     30.12 o
   6   3   7       33.69       31.69      5.94 o
   7   3   7       33.68       39.27      6.89 o
   8   3   7        9.23        3.79     10.33 o
   9   3   7        6.27        4.10     11.16 o
  -9   4   7       12.28       20.62     13.37 o
  -8   4   7       67.74       86.89     17.80 o
  -7   4   7       38.27       33.28      8.02 o
  -6   4   7        9.25       18.18      5.52 o
  -5   4   7       96.69       99.97     13.06 o
  -4   4   7      207.89      236.73      8.57 o
  -3   4   7      960.83      971.02     13.43 o
  -2   4   7      983.37      875.75     18.41 o
  -1   4   7     1752.25     1785.42     50.42 o
   0   4   7      127.58      161.13     10.81 o
   1   4   7      367.49      360.58     95.54 o
   2   4   7     1152.73     1192.12    192.07 o
   3   4   7     1107.47     1129.88     74.32 o
   4   4   7        6.67       13.62     11.23 o
   5   4   7      165.25      156.24      8.28 o
   6   4   7      277.07      278.89     10.32 o
   7   4   7      123.39       72.30     53.60 o
   8   4   7       16.80       13.47     21.16 o
  -9   5   7       93.19       73.35     13.73 o
  -8   5   7        4.79       44.74     24.92 o
  -7   5   7      298.15      311.15      9.52 o
  -6   5   7      899.89      841.01     19.19 o
  -5   5   7      536.87      493.39     24.58 o
  -4   5   7       43.12       44.40      7.22 o
  -3   5   7      953.03      963.99     17.45 o
  -2   5   7     2768.96     2761.00     63.83 o
  -1   5   7      395.99      421.40     28.61 o
   0   5   7      679.63      631.35      9.24 o
   1   5   7      753.89      756.26    139.54 o
   2   5   7      482.28      552.36     18.86 o
   3   5   7      274.03      245.68     11.36 o
   4   5   7      569.44      555.00    150.79 o
   5   5   7       12.41       12.35     10.65 o
   6   5   7        2.88      -13.00     13.00 o
   7   5   7       10.32       18.76     13.42 o
   8   5   7       27.17       17.62      7.99 o
  -8   6   7       11.69       22.58      9.85 o
  -7   6   7        1.14       10.48     21.66 o
  -6   6   7       25.91       43.83     11.59 o
  -5   6   7      725.83      709.28     25.44 o
  -4   6   7       51.79       64.66     14.68 o
  -3   6   7     1189.55     1109.90     50.50 o
  -2   6   7      328.07      292.63      7.05 o
  -1   6   7      676.29      674.54     25.47 o
   0   6   7       10.48       31.65      6.64 o
   1   6   7     1837.63     1813.86    283.71 o
   2   6   7     1077.62     1089.74    253.53 o
   3   6   7       31.50       34.53      8.51 o
   4   6   7       61.69      100.97     20.63 o
   5   6   7      508.88      474.59     11.44 o
   6   6   7      188.13      167.63      9.73 o
   7   6   7       49.38       32.37      9.71 o
   8   6   7       21.11       11.37     10.04 o
  -8   7   7       24.02       58.73     28.64 o
  -7   7   7      423.48      400.34     20.34 o
  -6   7   7      132.50      134.46      8.80 o
  -5   7   7      118.86      111.62      5.75 o
  -4   7   7      283.75      316.83      6.69 o
  -3   7   7      927.15      940.04     10.49 o
  -2   7   7      210.37      226.45      8.23 o
  -1   7   7       15.39       33.00     10.14 o
   0   7   7        6.28       16.32      7.42 o
   1   7   7       50.46       95.22     15.27 o
   2   7   7       47.04       36.13      8.45 o
   3   7   7       32.27       49.39      7.59 o
   4   7   7        5.57       24.24      7.26 o
   5   7   7       50.14       42.60      9.39 o
   6   7   7        2.02       -9.28      9.28 o
   7   7   7        4.72       -7.49     13.48 o
  -7   8   7        4.60       -7.97      7.97 o
  -6   8   7        4.87        7.07      8.46 o
  -5   8   7       10.68       24.51      6.81 o
  -4   8   7      177.86      172.29     10.27 o
  -3   8   7      215.26      179.68     20.12 o
  -2   8   7       81.16       84.58     13.97 o
  -1   8   7        1.16        3.61      8.64 o
   0   8   7      213.60      234.26     46.79 o
   1   8   7      644.23      587.69     16.21 o
   2   8   7       13.33       10.10     14.59 o
   3   8   7      119.35      131.93      8.82 o
   4   8   7       10.16       33.86      7.47 o
   5   8   7      133.91      160.71     13.40 o
   6   8   7       55.65       90.46     13.15 o
   7   8   7       28.37       10.61     14.22 o
  -7   9   7       42.33       58.06     28.29 o
  -6   9   7       86.68      124.31      9.82 o
  -5   9   7       14.17        7.05      6.23 o
  -4   9   7      216.45      228.81     13.08 o
  -3   9   7       44.49       51.30      7.96 o
  -2   9   7      238.54      229.85      7.22 o
  -1   9   7      325.69      355.32      5.92 o
   0   9   7      197.65      250.14     43.75 o
   1   9   7        0.41        8.79      8.53 o
   2   9   7      257.49      248.73      7.24 o
   3   9   7       68.56       95.79     14.37 o
   4   9   7      143.53      173.33     21.07 o
   5   9   7       17.93       51.19     13.17 o
   6   9   7       72.65       37.67     10.28 o
  -6  10   7        0.69       -9.37     16.66 o
  -5  10   7        0.20       -4.82      7.69 o
  -4  10   7       11.69        0.19      6.93 o
  -3  10   7      109.42      103.04      6.18 o
  -2  10   7       92.90      115.15     12.67 o
  -1  10   7       21.80       42.19     12.22 o
   0  10   7       37.40       34.28     11.05 o
   1  10   7       44.12       26.72      7.69 o
   2  10   7       72.79       73.09      7.11 o
   3  10   7       79.70       75.29      7.25 o
   4  10   7       76.67       80.73     11.24 o
   5  10   7        0.75      -13.61     13.61 o
  -4  11   7       65.24       74.02     14.23 o
  -3  11   7        0.61        7.25     12.19 o
  -2  11   7       67.10       72.08      6.33 o
  -1  11   7       28.58       15.56      6.04 o
   0  11   7      119.19      125.88     15.12 o
   1  11   7        0.90       12.74      5.42 o
   2  11   7        4.38       11.20      6.87 o
   3  11   7        4.66       -3.58      8.74 o
   4  11   7       36.06       33.89      9.64 o
  -3  12   7        0.08       25.58     10.27 o
  -2  12   7       34.95       40.89      6.38 o
  -1  12   7        7.33       11.44     16.62 o
   0  12   7       17.32       21.67      5.19 o
   1  12   7       10.30        8.52      8.81 o
   2  12   7       40.05       39.78      6.41 o
  -8   0   8      192.47      196.87     15.38 o
  -6   0   8     1083.38     1121.27     42.31 o
  -4   0   8      493.96      458.82     36.53 o
  -2   0   8     5667.26     5578.64    138.51 o
   0   0   8      430.06      597.22     13.57 o
   2   0   8       11.69        8.77      7.44 o
   4   0   8      370.66      496.15     16.44 o
   6   0   8      399.81      448.77     28.80 o
   8   0   8        1.12       10.10      9.61 o
  -9   1   8       32.96       28.02      7.12 o
  -8   1   8      140.71      171.00      6.59 o
  -7   1   8       60.66       55.09      6.90 o
  -6   1   8      129.81      135.02     13.06 o
  -5   1   8      112.68      116.79     10.98 o
  -4   1   8     1803.24     1897.13     55.55 o
  -3   1   8        1.88       38.32     10.71 o
  -2   1   8     7992.22     8781.30    142.01 o
  -1   1   8      396.83      401.96     32.24 o
   0   1   8     7541.74     8020.57     49.03 o
   1   1   8      247.29      327.11     27.20 o
   2   1   8    11776.86    12993.03    100.62 o
   3   1   8      326.50      275.14     28.08 o
   4   1   8      612.75      617.33     12.03 o
   5   1   8      116.62      127.63     17.21 o
   6   1   8      766.47      744.91     33.79 o
   7   1   8        2.69        8.33      5.86 o
   8   1   8       37.93       26.51      9.99 o
   9   1   8        1.85       14.08      7.82 o
  -9   2   8        3.43        4.98      6.93 o
  -8   2   8       48.21       57.20      6.29 o
  -7   2   8       36.22       40.89      7.97 o
  -6   2   8     1231.22     1199.91     32.02 o
  -5   2   8      108.93      113.50      7.87 o
  -4   2   8      776.78      744.28     19.30 o
  -3   2   8     1134.65     1153.83     36.33 o
  -2   2   8     3913.00     3757.78     50.67 o
  -1   2   8     1500.36     1496.27     22.00 o
   0   2   8     1688.17     1620.10     25.95 o
   1   2   8       71.72       78.01      7.98 o
   2   2   8      263.90      311.64     81.07 o
   3   2   8      119.41      122.10     20.88 o
   4   2   8        0.33       36.84     23.90 o
   5   2   8        6.77       22.15      6.94 o
   6   2   8      439.48      463.44     18.86 o
   7   2   8        6.44        9.34      6.22 o
   8   2   8       20.03       20.83      7.45 o
   9   2   8       11.55       21.87      8.86 o
  -9   3   8       25.28       29.08      7.72 o
  -8   3   8       12.33       20.70      6.38 o
  -7   3   8       10.77       17.82      5.63 o
  -6   3   8      542.41      552.20     26.17 o
  -5   3   8      281.09      270.55      9.37 o
  -4   3   8        5.00       28.02      6.79 o
  -3   3   8       32.45       14.17      6.69 o
  -2   3   8     4788.83     4621.68     46.70 o
  -1   3   8      444.25      345.66     19.31 o
   0   3   8      962.97      906.48     20.34 o
   1   3   8      200.57      174.11     15.40 o
   2   3   8     3773.18     3664.94     58.97 o
   3   3   8       34.40       49.96      7.64 o
   4   3   8     1719.80     1606.61    441.08 o
   5   3   8      279.10      221.61     65.05 o
   6   3   8      127.49      103.85     24.04 o
   7   3   8        0.79        3.52     10.34 o
   8   3   8      103.81      115.11     17.43 o
  -9   4   8       18.41       29.16      9.82 o
  -8   4   8       62.58       50.74      6.29 o
  -7   4   8       11.45       34.64      8.28 o
  -6   4   8      475.68      439.50      7.14 o
  -5   4   8      265.94      264.78      8.40 o
  -4   4   8      720.95      725.70     11.86 o
  -3   4   8      108.07      114.87     11.26 o
  -2   4   8       21.15       49.55     16.44 o
  -1   4   8        5.23       21.97      8.94 o
   0   4   8      679.69      615.04     15.55 o
   1   4   8      893.86      971.35     27.74 o
   2   4   8      694.92      674.37     49.26 o
   3   4   8       19.06       14.22      7.10 o
   4   4   8        5.14       11.21      7.47 o
   5   4   8      330.37      279.26     78.14 o
   6   4   8      182.12      162.11     38.52 o
   7   4   8        8.85       16.01      9.27 o
   8   4   8       31.61       11.03     18.27 o
  -9   5   8        0.89       -3.71      8.28 o
  -8   5   8        1.79       10.03      9.76 o
  -7   5   8        0.24       14.41      8.14 o
  -6   5   8      405.40      359.04      8.79 o
  -5   5   8      259.95      236.25      7.43 o
  -4   5   8     1198.35     1170.17     58.31 o
  -3   5   8       90.13       96.24      7.76 o
  -2   5   8     2565.65     2566.46     32.59 o
  -1   5   8     3102.50     2966.66     67.89 o
   0   5   8     4296.67     4343.94     43.64 o
   1   5   8      328.94      297.45     29.69 o
   2   5   8     1305.59     1326.33    216.22 o
   3   5   8      692.44      735.48    126.55 o
   4   5   8      817.82      722.98     99.17 o
   5   5   8      332.80      358.08     12.17 o
   6   5   8       76.22       67.72     54.86 o
   7   5   8       16.18       -1.74     23.88 o
   8   5   8       23.76        7.37     16.10 o
  -8   6   8      232.62      244.95      8.69 o
  -7   6   8       43.21       17.63     10.12 o
  -6   6   8       68.61       82.11     11.22 o
  -5   6   8      487.87      500.32      8.00 o
  -4   6   8      763.16      774.98     22.77 o
  -3   6   8      983.81      982.82     29.23 o
  -2   6   8      229.81      248.78     16.54 o
  -1   6   8      181.15      219.90      9.23 o
   0   6   8      103.86      150.76      9.80 o
   1   6   8      381.23      382.28     83.34 o
   2   6   8      231.93      254.29     60.30 o
   3   6   8      114.27      100.43     17.61 o
   4   6   8       79.67       66.58      8.88 o
   5   6   8        1.10       -2.70      8.78 o
   6   6   8        1.61      -13.04     13.04 o
   7   6   8       22.77       14.09     20.09 o
   8   6   8       22.82       24.44     11.29 o
  -8   7   8        4.82       -6.20      8.14 o
  -7   7   8       35.58       50.64      8.04 o
  -6   7   8        4.18        7.98      5.67 o
  -5   7   8       36.66       46.13      7.74 o
  -4   7   8      448.19      421.60     14.52 o
  -3   7   8        2.43       12.11      6.71 o
  -2   7   8       14.50       28.08     10.53 o
  -1   7   8       81.76       91.72      9.93 o
   0   7   8     1132.04     1071.11     39.17 o
   1   7   8      786.73      799.70    126.72 o
   2   7   8      353.79      249.53     75.40 o
   3   7   8      143.47      164.80     20.47 o
   4   7   8      475.22      504.92      8.78 o
   5   7   8      313.55      322.95     10.42 o
   6   7   8      104.29       82.89     13.55 o
   7   7   8       18.16       20.09     14.06 o
  -7   8   8       52.47       85.54      9.75 o
  -6   8   8       10.72       18.76      6.45 o
  -5   8   8        7.10        5.92      5.46 o
  -4   8   8       52.77       83.03      6.17 o
  -3   8   8      473.16      484.55     15.92 o
  -2   8   8        6.86       27.20      6.66 o
  -1   8   8       49.43       66.47     11.37 o
   0   8   8        2.90       -3.01      9.44 o
   1   8   8      261.01      298.59     52.92 o
   2   8   8       31.95       24.03      8.30 o
   3   8   8       55.60       64.09      7.31 o
   4   8   8      233.00      203.99      7.72 o
   5   8   8       22.42       -0.99     12.85 o
   6   8   8       42.69       15.02     13.46 o
  -6   9   8       42.05       30.79     14.68 o
  -5   9   8       44.87       69.97     15.33 o
  -4   9   8       56.49       41.83      6.03 o
  -3   9   8      367.24      381.10     11.93 o
  -2   9   8      153.33      164.08      7.20 o
  -1   9   8      120.83      120.23      6.20 o
   0   9   8      235.88      207.61      6.41 o
   1   9   8      787.80      782.11    130.11 o
   2   9   8       30.47       26.57      5.68 o
   3   9   8      122.50      119.11      8.13 o
   4   9   8       89.38      100.80      9.17 o
   5   9   8       95.74       83.31     13.72 o
   6   9   8        0.40       11.10     13.55 o
  -5  10   8       41.42       34.67      9.71 o
  -4  10   8        4.14       -4.04     11.79 o
  -3  10   8       64.28       72.71      7.82 o
  -2  10   8       29.32       31.68      7.26 o
  -1  10   8      132.51      171.25     13.35 o
   0  10   8        4.19       10.38      6.76 o
   1  10   8        0.48       12.75      5.16 o
   2  10   8        9.11       10.37      6.20 o
   3  10   8        4.71        4.84      8.35 o
   4  10   8        2.19        1.48     11.35 o
   5  10   8        9.87       13.53     13.48 o
  -4  11   8       24.64       29.33      5.78 o
  -3  11   8       45.05       42.07      5.70 o
  -2  11   8       11.02       17.47      6.05 o
  -1  11   8       66.92       53.34      8.50 o
   0  11   8       44.10       39.47      5.84 o
   1  11   8       88.41       56.19     10.70 o
   2  11   8        0.92       -6.39      6.39 o
   3  11   8      140.04      150.24     31.34 o
  -2  12   8        1.63        7.06      7.07 o
  -1  12   8       56.98       88.05     15.07 o
   0  12   8       22.81       38.51      6.73 o
   1  12   8        1.78        4.55      7.32 o
  -9   0   9      154.18      147.39     13.23 o
  -7   0   9      250.78      269.93      9.02 o
  -5   0   9     1501.98     1481.88     70.85 o
  -3   0   9     5810.98     5889.83    105.62 o
  -1   0   9      785.50      873.86     13.73 o
   1   0   9    15584.82    15525.99    154.24 o
   3   0   9      957.45     1005.85     18.82 o
   5   0   9     1567.33     1404.50     79.91 o
   7   0   9       62.11       56.43      9.48 o
   9   0   9        2.40       -8.36     14.26 o
  -9   1   9       38.27       33.91      6.64 o
  -8   1   9        6.37       10.00      6.21 o
  -7   1   9      513.51      507.83     20.52 o
  -6   1   9       14.19       30.52     10.95 o
  -5   1   9       81.25       98.26     14.76 o
  -4   1   9      247.66      257.04      7.01 o
  -3   1   9      896.77      829.41     12.63 o
  -2   1   9      617.25      696.59     13.56 o
  -1   1   9      464.29      497.48      9.08 o
   0   1   9       13.28       34.22      7.47 o
   1   1   9       58.63      116.24      9.14 o
   2   1   9      376.58      395.65      9.67 o
   3   1   9      238.23      255.85     71.34 o
   4   1   9      114.95      107.42     10.69 o
   5   1   9     1091.53     1120.64     38.54 o
   6   1   9       19.83       31.19      6.86 o
   7   1   9       47.49       60.40      6.64 o
   8   1   9        8.06       20.54      6.12 o
  -9   2   9      101.25       98.09      7.62 o
  -8   2   9       75.52       99.32      7.71 o
  -7   2   9      328.58      348.82     14.28 o
  -6   2   9        3.38        5.98      7.89 o
  -5   2   9     1550.38     1584.64     19.30 o
  -4   2   9       26.84       22.39      5.71 o
  -3   2   9     2933.60     2895.84     44.88 o
  -2   2   9       75.66       75.74     11.24 o
  -1   2   9     4096.20     4216.10     51.59 o
   0   2   9     1048.11     1256.42     50.93 o
   1   2   9     4872.77     4960.90     25.45 o
   2   2   9      382.49      367.29     97.19 o
   3   2   9      862.52      862.80     10.21 o
   4   2   9       61.79       69.84      7.43 o
   5   2   9      729.30      749.32     16.54 o
   6   2   9       70.28       78.40      7.28 o
   7   2   9        1.48       -4.88      6.86 o
   8   2   9        9.85        5.36      7.46 o
  -9   3   9       83.42       92.58      7.84 o
  -8   3   9       10.93       18.72      6.24 o
  -7   3   9       37.32       31.66      6.39 o
  -6   3   9      127.92      146.00      6.51 o
  -5   3   9      225.98      218.71     15.50 o
  -4   3   9       60.35       77.09      8.39 o
  -3   3   9       10.73       10.34      5.86 o
  -2   3   9        1.56       27.34     10.37 o
  -1   3   9      205.97      216.54     29.81 o
   0   3   9        0.77       33.65     10.24 o
   1   3   9      366.93      418.54     18.66 o
   2   3   9      487.51      487.82     53.02 o
   3   3   9     2267.83     2388.18     44.11 o
   4   3   9       52.45       65.01      7.44 o
   5   3   9      451.02      476.89     24.25 o
   6   3   9      121.86      122.21      6.68 o
   7   3   9      194.64      192.83      6.44 o
   8   3   9        1.04        6.00      7.21 o
  -9   4   9       30.36       36.61      7.74 o
  -8   4   9        0.82        6.94      7.04 o
  -7   4   9      227.85      244.14     11.54 o
  -6   4   9      504.74      492.30     13.23 o
  -5   4   9     1196.96     1151.50     14.10 o
  -4   4   9       13.12       13.77      6.63 o
  -3   4   9     1735.01     1720.52     16.75 o
  -2   4   9     2769.61     2952.97    110.45 o
  -1   4   9     4367.67     4119.15     13.22 o
   0   4   9      631.04      609.80     21.69 o
   1   4   9     1236.33     1243.00     23.33 o
   2   4   9      816.85      875.52     35.74 o
   3   4   9      416.14      396.83      7.63 o
   4   4   9      484.19      489.74     82.38 o
   5   4   9       36.28       36.90      8.73 o
   6   4   9        0.60       13.52      6.58 o
   7   4   9        0.32        8.12      7.43 o
   8   4   9       52.92       55.41     11.73 o
  -9   5   9       14.68       29.90     15.35 o
  -8   5   9        0.21        6.11     12.71 o
  -7   5   9       76.37       73.62      7.80 o
  -6   5   9       50.86       75.91     12.58 o
  -5   5   9       69.49       65.15      8.11 o
  -4   5   9      272.27      258.70     10.16 o
  -3   5   9        1.36        7.75      7.64 o
  -2   5   9      160.35      175.57     11.94 o
  -1   5   9      501.44      463.56     28.67 o
   0   5   9      959.41      958.47     11.53 o
   1   5   9     1627.77     1553.05     12.51 o
   2   5   9      456.43      508.19     21.54 o
   3   5   9      435.91      383.35     63.87 o
   4   5   9       94.21       88.34     17.02 o
   5   5   9      231.01      198.52     52.11 o
   6   5   9       20.57       21.42      9.36 o
   7   5   9       26.78       -6.24      7.82 o
   8   5   9        3.30       16.66      8.52 o
  -8   6   9        0.51       23.64      6.99 o
  -7   6   9       79.23       82.16      7.34 o
  -6   6   9      250.81      252.81      7.70 o
  -5   6   9      245.22      242.78     12.14 o
  -4   6   9       17.50       33.40     21.16 o
  -3   6   9     2798.28     2590.00     43.26 o
  -2   6   9      497.52      535.41      9.94 o
  -1   6   9     1720.34     1612.65     16.52 o
   0   6   9      268.93      273.15     13.66 o
   1   6   9     2071.87     2017.83    160.58 o
   2   6   9       82.74      119.26     24.32 o
   3   6   9      430.44      409.48     64.22 o
   4   6   9      277.45      291.69     51.23 o
   5   6   9        1.54        9.63      6.85 o
   6   6   9        1.27       20.09     11.01 o
   7   6   9       37.85       28.97     22.02 o
  -8   7   9       16.46       28.23     10.06 o
  -7   7   9       83.52       86.29      7.44 o
  -6   7   9        0.31       14.58      6.38 o
  -5   7   9      114.29      129.39      6.15 o
  -4   7   9       27.68       33.48      6.08 o
  -3   7   9       36.08       66.83      6.19 o
  -2   7   9        2.97        3.24      9.86 o
  -1   7   9       71.78      104.70     17.68 o
   0   7   9       25.55       36.82     12.12 o
   1   7   9      746.11      627.55     32.78 o
   2   7   9      264.71      214.14     35.25 o
   3   7   9       77.91       62.10     16.89 o
   4   7   9      123.82      108.90     20.65 o
   5   7   9      244.62      195.04     54.03 o
   6   7   9      103.77       87.97     53.49 o
   7   7   9       41.67       30.19     21.05 o
  -7   8   9       43.27       12.36      9.78 o
  -6   8   9       47.92       50.03      6.58 o
  -5   8   9        1.70       10.63      5.38 o
  -4   8   9      403.91      429.63     14.86 o
  -3   8   9      224.75      229.64      7.25 o
  -2   8   9      471.09      413.50     12.97 o
  -1   8   9      201.38      198.40      7.92 o
   0   8   9      649.56      706.24     20.80 o
   1   8   9        7.45        5.48     11.01 o
   2   8   9      353.77      392.43     70.68 o
   3   8   9      117.25      108.37     25.27 o
   4   8   9       28.73       29.15      9.64 o
   5   8   9        1.55        9.72      7.56 o
   6   8   9        3.88       -7.56      7.65 o
  -6   9   9       26.43       39.80      7.86 o
  -5   9   9       37.40       45.79     17.58 o
  -4   9   9        6.45       19.82      5.51 o
  -3   9   9      171.23      155.26      5.85 o
  -2   9   9        1.55        2.22      5.98 o
  -1   9   9        2.77        9.86      5.97 o
   0   9   9       72.85       73.58      7.33 o
   1   9   9       64.10       53.47      7.00 o
   2   9   9       40.82       16.95     14.52 o
   3   9   9       44.31       35.94     11.79 o
   4   9   9       31.59       24.47     10.93 o
   5   9   9        0.68        5.06     16.35 o
  -5  10   9       80.49       84.71     16.86 o
  -4  10   9      132.05      135.84      7.29 o
  -3  10   9       11.18       29.34      9.33 o
  -2  10   9      253.94      273.98      6.65 o
  -1  10   9      219.37      209.42     11.47 o
   0  10   9      268.36      301.94     14.40 o
   1  10   9        0.61       -5.04      9.66 o
   2  10   9       63.15       65.08     19.65 o
   3  10   9       57.71       50.52     15.52 o
   4  10   9       50.61       76.96      6.91 o
  -4  11   9       33.07       51.58     13.32 o
  -3  11   9        7.65       17.71      5.70 o
  -2  11   9        2.79       15.94      6.14 o
  -1  11   9       18.32       28.24      8.78 o
   0  11   9        0.16       12.71      9.10 o
   1  11   9        2.88       12.86      6.79 o
   2  11   9       21.83       27.70      9.18 o
   3  11   9       22.77        7.86      5.81 o
  -1  12   9        0.24       24.46     12.69 o
   0  12   9      102.86       94.59      7.31 o
   1  12   9        0.91       29.63     14.24 o
  -8   0  10       20.45       29.41     19.99 o
  -6   0  10       25.96       30.59      7.92 o
  -4   0  10      721.23      709.74     17.21 o
  -2   0  10      937.19     1033.72     58.47 o
   0   0  10      754.43      756.64     10.19 o
   2   0  10     4332.59     4317.10    433.63 o
   4   0  10      897.62      971.29     18.34 o
   6   0  10     1171.48     1092.17     76.30 o
   8   0  10      139.61      104.50     10.33 o
  -9   1  10       47.12       40.19      7.15 o
  -8   1  10      197.52      185.02      8.86 o
  -7   1  10      108.70      134.47      7.46 o
  -6   1  10     1308.78     1311.04     30.83 o
  -5   1  10       58.04       82.66      9.99 o
  -4   1  10      939.57      892.24     19.81 o
  -3   1  10      566.94      558.57     37.04 o
  -2   1  10     2907.18     2902.44     48.32 o
  -1   1  10      293.32      317.06      9.56 o
   0   1  10     1328.04     1408.52      9.85 o
   1   1  10      235.07      262.30     23.87 o
   2   1  10     1641.70     1609.47     33.25 o
   3   1  10       15.09       13.75      8.12 o
   4   1  10      791.11      804.05     34.79 o
   5   1  10       45.52       65.63     13.03 o
   6   1  10        3.19       15.37      6.61 o
   7   1  10        1.76        5.00      6.58 o
   8   1  10        7.97       13.13      9.36 o
  -9   2  10       16.33       29.03      6.58 o
  -8   2  10       21.42       28.89      8.29 o
  -7   2  10       46.40       67.98      7.45 o
  -6   2  10       78.21       91.24      7.65 o
  -5   2  10      359.10      376.81     13.47 o
  -4   2  10       46.57       61.51      9.15 o
  -3   2  10       56.79       78.40      6.47 o
  -2   2  10     3029.25     2667.17    288.41 o
  -1   2  10        9.94       26.06      6.52 o
   0   2  10       63.79       96.52      9.55 o
   1   2  10      964.19      896.42    159.54 o
   2   2  10     1504.17     1364.40    283.66 o
   3   2  10       46.98       69.70     10.41 o
   4   2  10      573.79      579.86     20.21 o
   5   2  10      411.97      456.06     18.90 o
   6   2  10      223.50      208.41      9.79 o
   7   2  10        3.50       13.38      6.89 o
   8   2  10      132.45      136.93     14.01 o
  -9   3  10       19.30       32.67      6.66 o
  -8   3  10       73.02       69.29      6.94 o
  -7   3  10      131.97      140.18      7.59 o
  -6   3  10     1184.62     1133.72     25.09 o
  -5   3  10        7.99       28.10      7.03 o
  -4   3  10      976.45     1008.98      8.39 o
  -3   3  10      694.71      725.18     21.67 o
  -2   3  10      759.77      725.76     29.01 o
  -1   3  10       35.18       27.87     12.17 o
   0   3  10     2516.76     2319.26     67.15 o
   1   3  10      741.81      721.99     28.81 o
   2   3  10       60.81      108.14      7.62 o
   3   3  10       21.28       32.71     16.81 o
   4   3  10      380.14      385.11      7.89 o
   5   3  10        0.45        5.79      6.10 o
   6   3  10       41.35       64.39      6.28 o
   7   3  10        0.32        4.58      6.12 o
   8   3  10        1.80        9.91      8.11 o
  -9   4  10        1.13        5.61      5.77 o
  -8   4  10       13.69        9.61      6.12 o
  -7   4  10        3.93       17.52      8.06 o
  -6   4  10      144.98      165.88     15.69 o
  -5   4  10       72.51      100.05      9.67 o
  -4   4  10       15.78       17.06      5.96 o
  -3   4  10        1.24        4.83      7.34 o
  -2   4  10     1232.80     1234.81     22.66 o
  -1   4  10      340.67      369.09     33.85 o
   0   4  10      822.62     1080.06    258.13 o
   1   4  10      265.17      254.58     11.17 o
   2   4  10     1242.85     1267.88     14.55 o
   3   4  10      217.74      212.11      8.99 o
   4   4  10     1415.16     1309.43    222.31 o
   5   4  10      188.21      186.03      9.54 o
   6   4  10      181.91      203.97     25.05 o
   7   4  10        6.26        7.18      8.07 o
   8   4  10      144.64      120.49     27.17 o
  -8   5  10       58.16       73.68      9.43 o
  -7   5  10       23.01       19.36     12.81 o
  -6   5  10       59.77       56.84     10.91 o
  -5   5  10      177.84      192.57      7.31 o
  -4   5  10     1124.45     1115.86     13.31 o
  -3   5  10      164.09      173.95      8.12 o
  -2   5  10      603.26      573.33     30.89 o
  -1   5  10      384.77      431.02     15.57 o
   0   5  10     1710.91     1553.62    381.40 o
   1   5  10     1282.88     1246.22     19.13 o
   2   5  10      681.86      781.45     39.87 o
   3   5  10       94.47      130.42      7.07 o
   4   5  10      133.02      173.11      6.47 o
   5   5  10      201.50      217.34     12.71 o
   6   5  10       17.25       20.01      7.66 o
   7   5  10        2.34       16.30      9.60 o
  -8   6  10        2.22       12.94      7.32 o
  -7   6  10        4.97        7.85      8.99 o
  -6   6  10       10.17       17.90      6.25 o
  -5   6  10       57.18       37.23      6.19 o
  -4   6  10      129.26      123.60      7.66 o
  -3   6  10       22.67       32.63      6.94 o
  -2   6  10       29.40       59.08      9.72 o
  -1   6  10        6.10       -7.80      8.46 o
   0   6  10      988.70      969.99     18.38 o
   1   6  10        2.91       12.65      6.09 o
   2   6  10       96.89       92.79     11.17 o
   3   6  10       15.28       19.95      6.07 o
   4   6  10      216.99      173.72     25.43 o
   5   6  10      173.01      147.93     53.56 o
   6   6  10       65.93       31.26      7.93 o
   7   6  10       18.10       -0.03      8.10 o
  -7   7  10       76.50       96.52     15.56 o
  -6   7  10        3.34        9.64      7.06 o
  -5   7  10       28.17       53.20     11.87 o
  -4   7  10      255.67      294.11      8.60 o
  -3   7  10      383.28      420.11     32.48 o
  -2   7  10      222.84      209.25      7.20 o
  -1   7  10        7.80       14.67      5.95 o
   0   7  10        8.08       14.49      7.38 o
   1   7  10      136.53      160.89     19.07 o
   2   7  10      147.96      173.51      9.69 o
   3   7  10       17.47       13.26      7.08 o
   4   7  10       39.03       33.74     12.69 o
   5   7  10        0.35       -8.47      8.47 o
   6   7  10       24.23       26.74      8.33 o
   7   7  10        9.88       11.32     20.36 o
  -7   8  10        8.59       20.95      7.04 o
  -6   8  10        0.16        4.71     10.02 o
  -5   8  10       34.26       31.50      5.35 o
  -4   8  10      142.01      125.68     12.62 o
  -3   8  10      205.97      203.44      7.07 o
  -2   8  10       37.39       52.29     13.13 o
  -1   8  10       44.51       54.83      6.71 o
   0   8  10      339.57      305.60     17.55 o
   1   8  10      552.61      529.60     68.93 o
   2   8  10       60.10       54.71      6.39 o
   3   8  10        4.84       20.07      5.71 o
   4   8  10      140.41      116.68     24.23 o
   5   8  10       93.73       96.71     24.93 o
   6   8  10       60.74        2.04     22.57 o
  -6   9  10       38.49       26.72      6.80 o
  -5   9  10       64.23       80.20     21.47 o
  -4   9  10       40.47       39.42      6.05 o
  -3   9  10      372.97      408.76     12.50 o
  -2   9  10       20.34       20.90      7.71 o
  -1   9  10      173.58      206.22     11.98 o
   0   9  10       19.25       57.55     10.86 o
   1   9  10       93.49      141.40     19.63 o
   2   9  10        2.93        6.28      5.88 o
   3   9  10      164.89      146.01     17.78 o
   4   9  10        2.47       15.10      6.50 o
   5   9  10        2.98        9.67      9.62 o
  -5  10  10        1.83       12.91      6.35 o
  -4  10  10       17.55       11.90      8.23 o
  -3  10  10       97.18      108.78      7.77 o
  -2  10  10       67.13       56.79      6.73 o
  -1  10  10       11.62        7.25      5.14 o
   0  10  10      112.39       95.12      6.67 o
   1  10  10       68.35       79.31      7.14 o
   2  10  10       33.30       53.35     11.71 o
   3  10  10       60.57       69.54     12.38 o
   4  10  10       33.26        4.84     12.52 o
  -3  11  10        5.80       13.68      5.80 o
  -2  11  10        2.16       20.33      9.79 o
  -1  11  10       85.68       98.31      7.16 o
   0  11  10        0.57       27.18      6.96 o
   1  11  10        0.72       10.86      6.79 o
   2  11  10        0.01        0.81      6.45 o
   3  11  10       17.65       13.91     17.68 o
  -9   0  11       14.62       11.72     18.00 o
  -7   0  11      456.32      450.82     11.22 o
  -5   0  11       12.34       24.25      8.41 o
  -3   0  11     3750.95     3482.30    137.95 o
  -1   0  11       24.69       18.79     21.19 o
   1   0  11       32.57       82.48      8.96 o
   3   0  11      123.08      124.16     15.51 o
   5   0  11      263.79      346.00     15.36 o
   7   0  11       51.82       53.09      9.48 o
  -9   1  11       32.68       40.14      7.11 o
  -8   1  11        3.17       17.45      6.82 o
  -7   1  11        9.69       14.26      6.94 o
  -6   1  11       79.95       83.64      6.55 o
  -5   1  11      219.07      214.15     10.75 o
  -4   1  11       55.62       37.40      6.46 o
  -3   1  11     3309.88     3333.66     42.26 o
  -2   1  11      201.14      239.75     22.48 o
  -1   1  11      950.36      950.30     16.96 o
   0   1  11       19.78       28.49      6.90 o
   1   1  11     6055.96     6181.53    116.33 o
   2   1  11      110.51      112.59     19.73 o
   3   1  11      229.74      194.71     59.80 o
   4   1  11      134.95      161.58     39.22 o
   5   1  11      639.84      606.69     21.73 o
   6   1  11        2.70        1.63      6.60 o
   7   1  11       81.75       71.32      8.55 o
   8   1  11        4.89       17.39      7.62 o
  -9   2  11       75.22       92.06     13.75 o
  -8   2  11       28.45       27.65      6.26 o
  -7   2  11      449.57      413.26      9.22 o
  -6   2  11      231.94      258.21     15.67 o
  -5   2  11      583.25      601.87     16.66 o
  -4   2  11        3.84       40.62      7.72 o
  -3   2  11     1054.71     1024.50     30.17 o
  -2   2  11      218.71      229.54      7.21 o
  -1   2  11      166.73      155.11      5.97 o
   0   2  11      106.04      115.98      6.46 o
   1   2  11       36.60       25.47      6.13 o
   2   2  11       94.40      115.78      8.94 o
   3   2  11        9.45       16.87     12.70 o
   4   2  11        2.51       12.88     15.08 o
   5   2  11       72.07       93.38     14.76 o
   6   2  11       88.17       91.35      7.32 o
   7   2  11        3.97        3.16      9.79 o
   8   2  11        1.25        4.95      9.15 o
  -9   3  11        0.58       12.15      7.79 o
  -8   3  11        2.17       -2.93      6.77 o
  -7   3  11       51.62       53.37      6.80 o
  -6   3  11      151.83      187.58      7.92 o
  -5   3  11      345.86      354.78      7.71 o
  -4   3  11       23.10       44.22      6.48 o
  -3   3  11      977.45      959.93     10.67 o
  -2   3  11      979.33     1017.08    117.04 o
  -1   3  11     3317.30     3205.17     22.61 o
   0   3  11       12.23       31.86     12.31 o
   1   3  11     1561.50     1495.34     43.54 o
   2   3  11      382.95      396.73     18.23 o
   3   3  11     1118.07     1081.00     15.59 o
   4   3  11      150.56      187.58     17.49 o
   5   3  11      485.36      469.77      9.36 o
   6   3  11       16.38       32.02      7.41 o
   7   3  11       71.49       71.51      8.29 o
   8   3  11       40.04       28.50      9.63 o
  -9   4  11       41.09       45.64      8.18 o
  -8   4  11        3.30        1.69      6.26 o
  -7   4  11       51.94       58.14      8.07 o
  -6   4  11      111.73      143.29      6.38 o
  -5   4  11      480.38      494.41     15.06 o
  -4   4  11      200.49      233.10      9.82 o
  -3   4  11      226.40      222.62     14.32 o
  -2   4  11       61.08       54.75      7.74 o
  -1   4  11      330.39      357.30     28.07 o
   0   4  11      826.43      874.18     24.74 o
   1   4  11       55.25       78.39     17.44 o
   2   4  11      143.11      147.65      8.33 o
   3   4  11       87.89       85.80     12.00 o
   4   4  11      301.10      268.53     46.27 o
   5   4  11      101.72       92.73      8.90 o
   6   4  11        0.17        4.24      9.23 o
   7   4  11      117.72      110.14      7.09 o
  -8   5  11       21.97       56.25     17.04 o
  -7   5  11       78.72       94.46     11.85 o
  -6   5  11      308.48      292.87     56.54 o
  -5   5  11      228.17      209.77     41.49 o
  -4   5  11        8.28       18.78     10.01 o
  -3   5  11      432.20      411.87      7.80 o
  -2   5  11      914.40      912.71     24.35 o
  -1   5  11      665.42      611.52      8.90 o
   0   5  11      236.13      199.58     59.43 o
   1   5  11     1369.41     1341.88     32.14 o
   2   5  11       17.33       45.56      7.04 o
   3   5  11     1379.95     1331.34     20.37 o
   4   5  11      331.10      381.31     11.82 o
   5   5  11      318.17      314.50      7.84 o
   6   5  11       23.55       20.17      6.42 o
   7   5  11       89.66       96.66      8.15 o
  -8   6  11       48.48       47.85      6.67 o
  -7   6  11       48.66       62.92      8.41 o
  -6   6  11       57.70       78.59      7.26 o
  -5   6  11        2.34       10.81      6.01 o
  -4   6  11      429.56      425.70     13.00 o
  -3   6  11       50.32       69.47      8.26 o
  -2   6  11       34.88       33.05      6.17 o
  -1   6  11      333.64      350.03     24.07 o
   0   6  11      239.33      256.28     12.23 o
   1   6  11       47.41       64.69      8.33 o
   2   6  11      157.72      158.62      6.29 o
   3   6  11      195.27      216.51     14.26 o
   4   6  11        1.42        0.29      5.49 o
   5   6  11       16.84       -2.14     12.56 o
   6   6  11       22.72       43.98      7.34 o
   7   6  11        9.43        6.60      6.97 o
  -7   7  11       62.56       50.91      7.47 o
  -6   7  11       48.36       56.97      7.64 o
  -5   7  11        6.95        6.07      6.18 o
  -4   7  11      266.73      283.86     23.60 o
  -3   7  11      184.63      210.44     24.37 o
  -2   7  11      324.75      303.96      6.96 o
  -1   7  11       14.23       19.87      7.03 o
   0   7  11      672.16      680.18     11.15 o
   1   7  11       92.02      110.82      6.96 o
   2   7  11      237.03      297.46     11.66 o
   3   7  11      231.84      198.20      6.25 o
   4   7  11      234.92      238.17      7.45 o
   5   7  11       20.92       46.17     10.41 o
   6   7  11       41.50       35.79      7.84 o
  -7   8  11        0.99        9.46     10.19 o
  -6   8  11       53.90       55.01      5.99 o
  -5   8  11       23.64       27.96      5.46 o
  -4   8  11      129.38      150.86     11.58 o
  -3   8  11       56.19       47.01      6.74 o
  -2   8  11      145.36      179.19     10.90 o
  -1   8  11       51.22       98.79      6.80 o
   0   8  11       10.82        2.80     15.23 o
   1   8  11       46.14       27.53     10.01 o
   2   8  11       30.07       59.34      6.98 o
   3   8  11       26.42       20.93      5.77 o
   4   8  11        4.61       -0.58      5.61 o
   5   8  11       22.79        7.72      6.49 o
   6   8  11        5.28        8.06     12.65 o
  -6   9  11       10.10       10.41      7.46 o
  -5   9  11       10.53       -2.87      6.21 o
  -4   9  11      122.21      126.89      6.39 o
  -3   9  11        6.06       15.39      5.95 o
  -2   9  11      106.74       93.90      8.90 o
  -1   9  11      288.88      253.82      9.79 o
   0   9  11      281.21      337.32     10.12 o
   1   9  11       10.22        4.55     11.46 o
   2   9  11      233.17      257.21     15.44 o
   3   9  11      168.80      151.37      8.63 o
   4   9  11      121.29      126.33      6.94 o
   5   9  11        1.82       -1.59     29.38 o
  -5  10  11       34.80       42.11      8.67 o
  -4  10  11       34.07       55.40      9.77 o
  -3  10  11        1.07       25.11      8.63 o
  -2  10  11       49.81       74.39      8.51 o
  -1  10  11        6.67       22.51      5.55 o
   0  10  11       38.43       72.36      5.67 o
   1  10  11        3.13        6.28      8.95 o
   2  10  11        7.05       -0.11      8.84 o
   3  10  11       27.81       16.10      6.15 o
   4  10  11        7.85       22.28      7.40 o
  -3  11  11        0.39       24.08     14.32 o
  -2  11  11       39.51       59.77     18.89 o
  -1  11  11       47.43       34.77      7.13 o
   0  11  11      104.97      120.38      6.44 o
   1  11  11        0.50        3.71      6.16 o
   2  11  11       36.20       43.29      6.43 o
  -8   0  12      147.81      155.81     10.31 o
  -6   0  12      733.37      774.59     24.87 o
  -4   0  12     2055.45     1902.57    106.65 o
  -2   0  12     4291.54     4264.26     91.60 o
   0   0  12     1761.41     1739.61     34.64 o
   2   0  12      898.68      836.96     19.58 o
   4   0  12      439.41      485.43     15.95 o
   6   0  12       56.83       43.39      9.62 o
   8   0  12       87.75       57.45     10.33 o
  -9   1  12        5.54       -2.65      6.37 o
  -8   1  12       22.60       14.63      6.22 o
  -7   1  12      360.05      321.89     11.24 o
  -6   1  12       42.39       54.85     11.69 o
  -5   1  12       66.69       80.25      5.91 o
  -4   1  12       86.13       95.78      6.83 o
  -3   1  12       56.47       59.95      7.06 o
  -2   1  12      106.64      150.63     10.48 o
  -1   1  12        2.54        7.34      6.25 o
   0   1  12      123.49      162.03      8.06 o
   1   1  12      485.16      455.92     74.99 o
   2   1  12      942.68      948.09    161.63 o
   3   1  12       85.33       62.36     21.13 o
   4   1  12      123.40      151.85      9.50 o
   5   1  12       95.00       98.52      7.15 o
   6   1  12       67.64       71.47      5.87 o
   7   1  12        0.11       11.55      6.67 o
   8   1  12       33.78       23.95      7.28 o
  -9   2  12        2.26        2.74      6.65 o
  -8   2  12        7.27       17.83      6.09 o
  -7   2  12       31.50       51.08      8.92 o
  -6   2  12      389.18      400.69     10.60 o
  -5   2  12        7.54       14.87      8.93 o
  -4   2  12      462.16      434.91     18.14 o
  -3   2  12     1809.50     1776.20     54.02 o
  -2   2  12     1625.42     1588.20     17.49 o
  -1   2  12        0.23       10.37      6.08 o
   0   2  12     3394.81     3344.93     71.44 o
   1   2  12      750.73      703.69    138.44 o
   2   2  12      291.94      268.50     16.21 o
   3   2  12       13.22       21.98      8.27 o
   4   2  12      589.62      581.22     11.75 o
   5   2  12        1.02        8.51      7.81 o
   6   2  12        0.99       14.38      7.26 o
   7   2  12       37.60       37.89      7.73 o
   8   2  12        5.79       19.13      7.50 o
  -9   3  12        4.21       -0.87      6.79 o
  -8   3  12       78.92       80.66      7.11 o
  -7   3  12       78.56       78.52     10.72 o
  -6   3  12        2.85       11.97      5.19 o
  -5   3  12        6.18       16.75      9.81 o
  -4   3  12      618.65      593.40      6.84 o
  -3   3  12        7.86       14.19      8.39 o
  -2   3  12      441.90      478.08     68.73 o
  -1   3  12        0.12       20.27      7.24 o
   0   3  12        3.14        6.14      6.20 o
   1   3  12      403.30      407.55     21.04 o
   2   3  12      471.96      496.05     20.59 o
   3   3  12       22.65       27.25      6.12 o
   4   3  12      558.28      518.41     98.21 o
   5   3  12      186.46      197.92     14.04 o
   6   3  12       57.84       54.04      6.81 o
   7   3  12        1.46        5.55      6.94 o
  -8   4  12       32.12       29.41      5.90 o
  -7   4  12       75.60       81.76      6.47 o
  -6   4  12      324.82      285.10     12.32 o
  -5   4  12      239.43      243.51     10.42 o
  -4   4  12      921.93      917.20      8.80 o
  -3   4  12      830.94      834.81     13.87 o
  -2   4  12      398.97      396.86     16.21 o
  -1   4  12      278.76      290.52     21.10 o
   0   4  12     1814.33     1850.35     27.82 o
   1   4  12      340.19      376.66     16.47 o
   2   4  12      110.45      103.07      7.26 o
   3   4  12       41.85       66.70      7.89 o
   4   4  12      427.88      414.58     66.24 o
   5   4  12      108.32      106.73     12.19 o
   6   4  12       59.03       68.11      6.62 o
   7   4  12       21.50       34.13     11.08 o
  -8   5  12        9.83       -2.28      8.13 o
  -7   5  12       32.96       41.72     15.98 o
  -6   5  12       29.59       21.91      7.17 o
  -5   5  12       28.38       35.45      7.30 o
  -4   5  12       53.98       54.13     13.36 o
  -3   5  12        0.51        0.39     11.19 o
  -2   5  12        8.51       17.00     13.30 o
  -1   5  12      115.17      109.96     14.61 o
   0   5  12      270.10      258.12     10.81 o
   1   5  12       30.67       31.14     14.62 o
   2   5  12        1.48        5.49      8.03 o
   3   5  12        0.31       -7.77      7.77 o
   4   5  12       74.92       81.45     10.50 o
   5   5  12        3.28        8.35     13.67 o
   6   5  12        2.66       21.07      7.81 o
   7   5  12        6.26       -9.80      9.80 o
  -8   6  12      121.88      123.81     12.35 o
  -7   6  12       30.82       42.84      8.49 o
  -6   6  12       11.57        9.67      9.54 o
  -5   6  12      123.21      144.08     13.81 o
  -4   6  12      428.24      440.19     15.62 o
  -3   6  12      398.23      374.42     21.04 o
  -2   6  12      112.10       89.44     12.98 o
  -1   6  12      178.44      211.67      9.49 o
   0   6  12       43.99       45.96     14.46 o
   1   6  12      215.96      244.23     15.54 o
   2   6  12      281.03      280.31     15.85 o
   3   6  12        4.95       29.58      6.13 o
   4   6  12        3.30       -2.66      5.85 o
   5   6  12        1.39       19.78     18.96 o
   6   6  12       37.55       36.32      6.94 o
  -7   7  12       42.64       45.96      6.60 o
  -6   7  12       15.03       30.28      8.12 o
  -5   7  12        1.32        5.69     10.44 o
  -4   7  12      198.77      159.54      8.68 o
  -3   7  12        3.91       17.08      6.75 o
  -2   7  12       16.00       46.25     12.38 o
  -1   7  12        0.01       10.60     16.34 o
   0   7  12      362.10      342.01     10.49 o
   1   7  12      294.90      296.95     15.64 o
   2   7  12       21.03        8.46      8.55 o
   3   7  12       22.17        7.03      5.30 o
   4   7  12       76.04       63.82      6.35 o
   5   7  12      129.54      167.03     13.35 o
   6   7  12       47.65       41.54      7.98 o
  -6   8  12       24.25       25.88      6.23 o
  -5   8  12       18.94       28.63      6.08 o
  -4   8  12       59.92       74.44      7.99 o
  -3   8  12      462.00      449.30     11.73 o
  -2   8  12      170.54      154.28      7.01 o
  -1   8  12      176.05      187.92     11.99 o
   0   8  12       29.49       56.04      7.27 o
   1   8  12      322.66      400.23     23.65 o
   2   8  12      126.90      110.92      6.21 o
   3   8  12      230.84      243.76     13.40 o
   4   8  12        2.54        5.29      6.35 o
   5   8  12        6.08       13.65     11.57 o
  -5   9  12       18.47       20.64      7.02 o
  -4   9  12        1.47       -1.38      5.63 o
  -3   9  12       10.15       -6.65      8.30 o
  -2   9  12        7.46       11.70     15.01 o
  -1   9  12       40.65       54.05      9.21 o
   0   9  12       49.28       39.20      8.77 o
   1   9  12       63.43       41.19      6.77 o
   2   9  12       38.50       29.32      8.71 o
   3   9  12        5.26       13.84      5.71 o
   4   9  12       31.03       24.18      5.94 o
  -4  10  12       21.03       29.41      6.19 o
  -3  10  12       98.52      107.74      5.95 o
  -2  10  12       30.24       30.33      6.84 o
  -1  10  12      263.46      309.68      6.32 o
   0  10  12       24.63       30.45      6.14 o
   1  10  12       32.38       62.79      7.38 o
   2  10  12       14.41       23.73      7.22 o
   3  10  12       65.50       90.88      9.51 o
  -2  11  12        2.44        4.07      7.76 o
  -1  11  12       20.19       17.42      6.53 o
   0  11  12       11.17        3.38      5.87 o
   1  11  12       19.44       22.06     12.60 o
  -9   0  13       71.87       54.54     15.55 o
  -7   0  13      194.96      205.73     11.65 o
  -5   0  13      511.50      457.45      9.38 o
  -3   0  13     2340.29     2278.22     14.80 o
  -1   0  13       28.14       41.46      8.67 o
   1   0  13     2817.89     2792.82    140.30 o
   3   0  13      148.49      148.34     15.02 o
   5   0  13      521.99      469.31     12.49 o
   7   0  13       75.89       91.62      9.96 o
  -9   1  13       38.10       45.86      5.94 o
  -8   1  13        0.85        4.26      6.89 o
  -7   1  13      491.25      457.24     15.35 o
  -6   1  13        7.08        6.94      5.62 o
  -5   1  13       22.25       39.00      7.43 o
  -4   1  13       80.06       85.32      5.81 o
  -3   1  13     1044.47     1017.63     16.73 o
  -2   1  13        8.71       15.19      7.14 o
  -1   1  13      509.48      526.81      8.48 o
   0   1  13        8.14       13.41      6.73 o
   1   1  13      373.48      341.01     54.16 o
   2   1  13       78.30       92.45     29.92 o
   3   1  13      527.33      497.90    119.68 o
   4   1  13        7.42        9.99     24.71 o
   5   1  13       67.95       82.99     14.39 o
   6   1  13       10.96       23.70      8.73 o
   7   1  13       12.73        3.66      6.87 o
  -9   2  13        1.11       -7.02      7.02 o
  -8   2  13        0.84        2.28      5.53 o
  -7   2  13        6.67       13.79      5.58 o
  -6   2  13       42.44       56.86     13.20 o
  -5   2  13        4.34        8.40      4.90 o
  -4   2  13       67.91       96.56      6.57 o
  -3   2  13      113.44      122.18      9.72 o
  -2   2  13       29.01       34.26      7.65 o
  -1   2  13       98.26      116.93      5.77 o
   0   2  13        1.00       -3.46     14.05 o
   1   2  13     1041.67     1062.83     26.18 o
   2   2  13      241.74      259.45     19.19 o
   3   2  13      529.91      522.64    148.48 o
   4   2  13       40.39       40.02     11.55 o
   5   2  13      353.68      326.71      7.17 o
   6   2  13       38.48       33.18      6.06 o
   7   2  13       64.34       54.28     10.81 o
  -8   3  13        0.22       -3.69      6.35 o
  -7   3  13       64.93       60.39      6.23 o
  -6   3  13       48.25       56.39      5.63 o
  -5   3  13      404.35      401.37      9.12 o
  -4   3  13      166.81      169.18      8.55 o
  -3   3  13      141.82      127.66     17.48 o
  -2   3  13      372.36      386.18     15.62 o
  -1   3  13      700.45      691.11     10.53 o
   0   3  13      845.31      816.26     71.33 o
   1   3  13      411.57      366.10      8.18 o
   2   3  13        0.57        2.67     12.93 o
   3   3  13       98.89      106.82      9.56 o
   4   3  13       71.29       60.17     21.13 o
   5   3  13       13.61       17.20      6.92 o
   6   3  13        2.40        2.56      6.14 o
   7   3  13        1.03       -2.22      6.41 o
  -8   4  13        4.22       15.56      8.52 o
  -7   4  13       49.16       46.99      8.22 o
  -6   4  13      173.32      192.09     10.52 o
  -5   4  13      138.82      144.67      5.94 o
  -4   4  13       50.23       65.46      8.72 o
  -3   4  13      162.44      136.47      7.59 o
  -2   4  13      453.17      479.45     11.97 o
  -1   4  13      711.06      684.21     31.15 o
   0   4  13      132.74      144.47     10.48 o
   1   4  13      206.03      208.00      7.58 o
   2   4  13       88.02      105.75      8.10 o
   3   4  13      469.28      449.05     14.89 o
   4   4  13      280.97      305.18     52.48 o
   5   4  13      139.05      138.41      8.03 o
   6   4  13       18.56       27.10      6.88 o
   7   4  13       95.97       67.43      7.02 o
  -8   5  13       16.28        7.55     11.82 o
  -7   5  13       79.00       58.55     17.41 o
  -6   5  13       44.72       54.06     16.23 o
  -5   5  13      292.59      281.94     63.55 o
  -4   5  13      412.64      415.23     75.41 o
  -3   5  13      344.83      327.88      7.62 o
  -2   5  13        1.72       19.88     12.03 o
  -1   5  13      301.49      386.82     91.86 o
   0   5  13     1188.61     1191.37     24.59 o
   1   5  13       25.76       44.42      6.96 o
   2   5  13       31.28       30.47      9.54 o
   3   5  13       45.28       61.73      7.47 o
   4   5  13       44.62       69.08      8.16 o
   5   5  13       23.50       24.83     12.17 o
   6   5  13        2.79        2.29      7.51 o
   7   5  13        5.79       20.43     11.48 o
  -7   6  13        2.79       -7.01      7.01 o
  -6   6  13       23.12       28.16     12.78 o
  -5   6  13       38.02       47.54      6.80 o
  -4   6  13       21.20        5.93      7.79 o
  -3   6  13      385.06      353.74     11.93 o
  -2   6  13       21.60       59.55     18.29 o
  -1   6  13      320.06      237.77     65.47 o
   0   6  13      297.33      298.57     15.02 o
   1   6  13      266.72      277.65      8.43 o
   2   6  13       57.06       77.72      9.24 o
   3   6  13       79.99       58.07      7.89 o
   4   6  13      364.29      370.06     12.56 o
   5   6  13        0.94        1.93      6.89 o
   6   6  13       14.68       24.60      6.78 o
  -7   7  13       42.27       79.57     19.43 o
  -6   7  13       26.15       70.43     12.85 o
  -5   7  13       66.92       76.18      8.80 o
  -4   7  13      338.03      348.27     14.89 o
  -3   7  13       28.31       32.12      6.90 o
  -2   7  13      167.39      173.59      8.29 o
  -1   7  13       39.87       58.60     11.47 o
   0   7  13      321.66      306.83      9.69 o
   1   7  13       56.31       29.07      7.26 o
   2   7  13      154.64      173.95      9.03 o
   3   7  13        3.82       22.48      5.82 o
   4   7  13       19.05       14.68      6.12 o
   5   7  13        9.17       20.30     21.70 o
   6   7  13        6.68       28.51     17.82 o
  -6   8  13        7.47       21.78      6.34 o
  -5   8  13       10.37       10.41      6.94 o
  -4   8  13       59.18       86.51     13.81 o
  -3   8  13       80.94       56.33      5.62 o
  -2   8  13        0.62       16.33      5.47 o
  -1   8  13      209.15      175.07      5.90 o
   0   8  13      150.09      170.78     32.12 o
   1   8  13       20.44       16.77      5.57 o
   2   8  13       73.08       68.14      6.08 o
   3   8  13      119.29      113.31      6.32 o
   4   8  13       68.83       62.72      8.72 o
   5   8  13        7.85       38.71     14.43 o
  -5   9  13       55.99       33.88      9.32 o
  -4   9  13       87.56      110.91      6.00 o
  -3   9  13       19.21       36.79      8.69 o
  -2   9  13      187.45      183.66     10.75 o
  -1   9  13        3.38       13.77      6.11 o
   0   9  13       41.91       58.37      8.21 o
   1   9  13        0.03        6.74      6.03 o
   2   9  13       88.69      110.98      9.19 o
   3   9  13        7.61        5.91      7.20 o
   4   9  13        5.24        7.30     10.50 o
  -4  10  13       29.16       20.53     11.02 o
  -3  10  13        0.57       -1.38      6.23 o
  -2  10  13       47.55       48.14      8.24 o
  -1  10  13       93.78       67.47      9.74 o
   0  10  13       67.15       45.50     11.50 o
   1  10  13        7.01       40.90      7.54 o
   2  10  13       29.48       14.79      6.33 o
   3  10  13       12.11        6.22     13.72 o
  -1  11  13        9.13       45.30     14.81 o
  -8   0  14       73.53       57.20      8.10 o
  -6   0  14      107.95      127.17      8.26 o
  -4   0  14      196.33      201.65     23.80 o
  -2   0  14      375.73      318.66     38.58 o
   0   0  14      238.46      168.31     77.47 o
   2   0  14        0.59        7.53      7.84 o
   4   0  14       40.60       53.60     14.37 o
   6   0  14       39.11       21.74      7.70 o
  -8   1  14       53.60       53.10     13.70 o
  -7   1  14        0.50        8.40      6.87 o
  -6   1  14      268.13      297.29      7.42 o
  -5   1  14      362.59      343.96     11.65 o
  -4   1  14      774.37      759.54     21.19 o
  -3   1  14       48.82       50.29      6.88 o
  -2   1  14     1141.20     1171.07     26.42 o
  -1   1  14      752.31      757.76     78.69 o
   0   1  14     1592.34     1560.16     11.01 o
   1   1  14       65.24       87.82     14.38 o
   2   1  14      671.33      637.07     99.90 o
   3   1  14       28.25       40.86     11.83 o
   4   1  14      548.19      563.38     11.30 o
   5   1  14        1.99      -11.63     11.63 o
   6   1  14       34.13       40.90      8.46 o
   7   1  14       17.75       24.45      6.98 o
  -8   2  14       91.88       82.79      8.73 o
  -7   2  14       33.40       51.75     10.58 o
  -6   2  14       39.33       45.03      5.30 o
  -5   2  14       28.75       25.28     13.60 o
  -4   2  14      271.26      284.19     11.96 o
  -3   2  14       54.48       57.06      7.23 o
  -2   2  14      141.47      136.68     11.30 o
  -1   2  14      555.89      516.77     15.19 o
   0   2  14        6.12       23.62      7.22 o
   1   2  14        7.09       14.86      5.94 o
   2   2  14       54.57       65.64      8.54 o
   3   2  14      307.39      297.43     11.55 o
   4   2  14       68.80       65.51     42.69 o
   5   2  14       64.75       79.31     27.70 o
   6   2  14        3.71        1.92     10.26 o
   7   2  14        3.69       -0.90     10.80 o
  -8   3  14        8.19       27.24      7.79 o
  -7   3  14       74.69       63.33      6.28 o
  -6   3  14      269.64      273.06      5.77 o
  -5   3  14        4.37       13.73      7.31 o
  -4   3  14      259.91      267.03     12.02 o
  -3   3  14      356.00      339.29      9.73 o
  -2   3  14      125.55      141.34     16.75 o
  -1   3  14        9.70       35.23      8.42 o
   0   3  14     1047.93     1042.29    165.00 o
   1   3  14      527.91      515.36     30.86 o
   2   3  14       32.60       20.51      8.00 o
   3   3  14      181.23      200.24      8.29 o
   4   3  14      444.20      419.44    113.70 o
   5   3  14       24.20       40.85      6.82 o
   6   3  14       30.71       33.91      6.27 o
   7   3  14       33.88       23.48      6.64 o
  -8   4  14       47.99       48.21      7.13 o
  -7   4  14       14.40       28.25      7.18 o
  -6   4  14        0.89      -10.76     10.76 o
  -5   4  14       62.50       69.95      7.00 o
  -4   4  14      184.18      166.66      6.45 o
  -3   4  14       66.72       84.03      5.71 o
  -2   4  14        0.75       -3.84      7.10 o
  -1   4  14      417.67      401.43     18.74 o
   0   4  14        3.55        3.94      8.68 o
   1   4  14       35.17       52.84      7.90 o
   2   4  14        0.17       18.31      6.74 o
   3   4  14       14.04        7.84     15.76 o
   4   4  14       86.07       87.01     20.27 o
   5   4  14       30.40       53.14      7.88 o
   6   4  14        0.36       14.93      6.98 o
   7   4  14        0.59        5.06      7.73 o
  -7   5  14        8.08       17.87      6.26 o
  -6   5  14       66.74       60.40     23.19 o
  -5   5  14       16.39       28.42     10.40 o
  -4   5  14      840.15      764.87    131.91 o
  -3   5  14       45.84       46.62     12.44 o
  -2   5  14      552.93      506.17     13.02 o
  -1   5  14      239.98      272.10     17.97 o
   0   5  14      850.42      827.31     25.60 o
   1   5  14      332.80      338.33      8.50 o
   2   5  14      338.37      324.53      8.65 o
   3   5  14      201.17      260.30     11.34 o
   4   5  14       31.62       35.17     11.29 o
   5   5  14       27.25       50.18      7.86 o
   6   5  14       20.64       14.17      8.38 o
  -7   6  14       41.38       68.96      7.33 o
  -6   6  14       63.56       72.60      8.15 o
  -5   6  14       70.01       82.47      6.41 o
  -4   6  14       16.83       11.09     15.89 o
  -3   6  14       64.99       84.38      8.00 o
  -2   6  14       91.03      138.73      7.24 o
  -1   6  14       49.57       58.46      6.30 o
   0   6  14      333.46      294.77     13.31 o
   1   6  14        1.62       -4.64     13.21 o
   2   6  14       21.41        7.82      8.88 o
   3   6  14        0.04        7.40      7.92 o
   4   6  14       95.30       85.90      5.58 o
   5   6  14       40.41       44.20      7.22 o
   6   6  14       39.97       35.04      7.32 o
  -6   7  14       15.99       16.59      7.14 o
  -5   7  14       33.48       61.82      9.66 o
  -4   7  14      187.20      207.81     11.22 o
  -3   7  14      279.00      297.30     18.64 o
  -2   7  14      282.55      235.56      8.53 o
  -1   7  14       87.33       92.41     29.06 o
   0   7  14       47.40       44.42     11.05 o
   1   7  14      185.61      229.49     12.29 o
   2   7  14      309.98      317.14     11.74 o
   3   7  14      155.88      178.64      9.66 o
   4   7  14        0.96       23.23      7.80 o
   5   7  14       24.97       26.20      6.48 o
  -6   8  14       42.22       54.08      7.25 o
  -5   8  14       68.81       48.95     25.34 o
  -4   8  14       11.76       -8.04      8.04 o
  -3   8  14       18.78       40.49      8.98 o
  -2   8  14       12.53       40.14      9.47 o
  -1   8  14       82.52       85.68      9.12 o
   0   8  14       37.75       24.32     11.25 o
   1   8  14       16.10        6.28     10.92 o
   2   8  14       12.85       -1.56      6.62 o
   3   8  14       19.68       36.25      9.07 o
   4   8  14        8.30       16.74      8.80 o
  -5   9  14       13.83        1.64      7.34 o
  -4   9  14        5.21        9.89      8.31 o
  -3   9  14      172.05      149.55     10.44 o
  -2   9  14       62.37       71.02     11.12 o
  -1   9  14      192.31      187.51     16.66 o
   0   9  14        7.63       15.61      9.75 o
   1   9  14       60.07       60.88      6.19 o
   2   9  14       38.14       29.75     12.46 o
   3   9  14      106.45       92.62      7.20 o
  -3  10  14        6.12       28.91      7.16 o
  -2  10  14        4.67       -1.86     10.41 o
  -1  10  14       36.41       46.84      8.74 o
   0  10  14        0.56       30.47      6.18 o
   1  10  14        2.75       19.69      6.33 o
   2  10  14        6.63        9.30      6.31 o
  -7   0  15      602.05      573.92     17.65 o
  -5   0  15      449.69      394.90      8.92 o
  -3   0  15     3525.73     3301.41     70.20 o
  -1   0  15     2070.68     2060.15     19.61 o
   1   0  15      546.87      525.82     39.42 o
   3   0  15      671.18      651.14     16.23 o
   5   0  15        8.90       15.59      9.83 o
   7   0  15       54.43       36.79      8.68 o
  -8   1  15        1.28       -4.36     12.36 o
  -7   1  15       16.04       12.09      7.67 o
  -6   1  15       16.69       36.34      5.61 o
  -5   1  15       24.03       29.27      5.62 o
  -4   1  15       21.73       22.33      5.66 o
  -3   1  15      633.94      581.81     12.38 o
  -2   1  15        1.27        8.58      9.24 o
  -1   1  15       78.02       91.42      8.05 o
   0   1  15       35.28       59.82      9.27 o
   1   1  15     1274.59     1186.00     25.30 o
   2   1  15       28.84       22.36      5.98 o
   3   1  15       69.61       67.08     23.42 o
   4   1  15        1.11       -5.07     26.81 o
   5   1  15      108.41      103.52     10.13 o
   6   1  15        0.97        2.42      6.73 o
   7   1  15       50.89       39.65      7.25 o
  -8   2  15       17.99        2.05     10.41 o
  -7   2  15      240.05      235.94      8.98 o
  -6   2  15       39.30       73.27      6.19 o
  -5   2  15      465.25      463.60      7.93 o
  -4   2  15       23.14       38.03      6.93 o
  -3   2  15      396.26      387.56      8.57 o
  -2   2  15        0.67        8.74     10.51 o
  -1   2  15      262.85      299.40     12.85 o
   0   2  15       78.54       60.97      8.37 o
   1   2  15        3.93       -1.32     10.12 o
   2   2  15        3.44       13.49      7.83 o
   3   2  15       80.45       86.93     11.30 o
   4   2  15       11.17       43.03     10.10 o
   5   2  15        1.97       -7.89      7.89 o
   6   2  15        3.67        3.06      6.82 o
   7   2  15       13.39       18.04      6.68 o
  -8   3  15        8.12       13.38      7.43 o
  -7   3  15        0.48       -4.62      6.93 o
  -6   3  15        9.22        8.18      6.14 o
  -5   3  15        0.02       -2.83      7.61 o
  -4   3  15        4.65       31.69      6.11 o
  -3   3  15       88.77       62.51     10.53 o
  -2   3  15       81.41       91.53      8.20 o
  -1   3  15      427.55      377.03      6.42 o
   0   3  15       16.96        4.86      7.43 o
   1   3  15      119.05       98.15      6.29 o
   2   3  15       57.01       58.45     14.29 o
   3   3  15      208.01      222.41      7.57 o
   4   3  15        2.80        7.41      7.95 o
   5   3  15       20.31       24.98      7.95 o
   6   3  15        2.16        5.50     15.48 o
  -8   4  15        5.45       -5.32      8.30 o
  -7   4  15       77.64       87.36      6.86 o
  -6   4  15       95.93      115.23      7.13 o
  -5   4  15      621.77      603.54     14.52 o
  -4   4  15      354.14      366.25     57.80 o
  -3   4  15      373.08      338.81      9.81 o
  -2   4  15       25.50       34.27     13.35 o
  -1   4  15      766.42      736.52     18.61 o
   0   4  15      841.10      843.18     12.55 o
   1   4  15      232.36      216.86     12.08 o
   2   4  15       18.66       24.04      8.92 o
   3   4  15       58.50       93.35     10.18 o
   4   4  15      213.82      188.89     38.76 o
   5   4  15       27.22       39.54      9.14 o
   6   4  15       22.40       35.63     15.14 o
  -7   5  15        2.39        5.12      5.85 o
  -6   5  15        1.20       -4.16      9.60 o
  -5   5  15       11.90       40.41      6.88 o
  -4   5  15      116.49       95.70     24.63 o
  -3   5  15       27.00       13.48      6.84 o
  -2   5  15       38.42       21.06      7.08 o
  -1   5  15      150.78      132.61      5.94 o
   0   5  15       49.87       42.65      6.86 o
   1   5  15       72.00       79.69      7.12 o
   2   5  15       11.90       14.14      6.03 o
   3   5  15      170.53      146.07     20.20 o
   4   5  15      174.18      158.34     11.78 o
   5   5  15       26.26       19.71     13.51 o
   6   5  15        0.19       12.05      9.39 o
  -7   6  15       57.74       51.42      8.29 o
  -6   6  15       17.82       13.27      8.22 o
  -5   6  15       81.89       85.32      6.88 o
  -4   6  15      419.23      451.99    127.02 o
  -3   6  15      155.96      137.11     32.48 o
  -2   6  15       10.65       40.80      8.61 o
  -1   6  15      201.81      224.44     10.93 o
   0   6  15      285.95      334.05     17.89 o
   1   6  15      118.21      139.75      7.27 o
   2   6  15       24.48       32.24      5.94 o
   3   6  15       58.19       76.08      6.50 o
   4   6  15       45.25       53.27      5.53 o
   5   6  15        0.81        1.51      6.77 o
  -6   7  15       33.25       43.96     15.49 o
  -5   7  15        3.04        7.34     12.83 o
  -4   7  15        0.79       -9.76     19.52 o
  -3   7  15       32.82       38.88     11.31 o
  -2   7  15       49.01       50.92     14.18 o
  -1   7  15       54.75       35.20      9.08 o
   0   7  15       47.64       77.36     10.73 o
   1   7  15       80.56       73.47     12.47 o
   2   7  15        5.40       -9.69     11.30 o
   3   7  15      149.55      141.44     13.10 o
   4   7  15       17.41       14.04     11.52 o
   5   7  15       35.61       46.56      6.49 o
  -5   8  15       89.02       98.33      9.39 o
  -4   8  15       97.42      106.84     17.46 o
  -3   8  15       21.66       33.20      6.97 o
  -2   8  15      184.00      198.92      7.27 o
  -1   8  15       80.29       87.50      8.38 o
   0   8  15       62.18       87.09      7.05 o
   1   8  15       12.07        6.97      7.82 o
   2   8  15      153.47      193.75     13.94 o
   3   8  15        0.32        8.96      6.90 o
   4   8  15        8.67       31.87      7.33 o
  -4   9  15        2.79        6.24     12.12 o
  -3   9  15        1.81       19.78     11.80 o
  -2   9  15        5.21       28.95      6.12 o
  -1   9  15      139.56      106.79     12.35 o
   0   9  15       15.88       22.77      7.26 o
   1   9  15        9.53       35.61     10.58 o
   2   9  15       14.29       16.68      7.03 o
   3   9  15       67.08       63.51      7.28 o
  -2  10  15      127.16      139.20      7.79 o
  -1  10  15        4.71       13.93      6.21 o
   0  10  15       72.18      100.63      9.47 o
   1  10  15       11.30       38.07     14.35 o
  -8   0  16       15.15        4.61     23.20 o
  -6   0  16       31.57       32.74      9.71 o
  -4   0  16      471.49      404.31     33.03 o
  -2   0  16      468.48      442.75      9.22 o
   0   0  16      800.93      776.71     17.67 o
   2   0  16      304.14      281.46    176.24 o
   4   0  16      184.18      187.65     10.68 o
   6   0  16       58.47       76.94     22.81 o
  -8   1  16      136.61      135.35      7.32 o
  -7   1  16       37.23       48.03      6.76 o
  -6   1  16      195.86      190.25      7.96 o
  -5   1  16        0.04       28.53     10.08 o
  -4   1  16      431.85      442.35     17.08 o
  -3   1  16        0.31       15.45      6.24 o
  -2   1  16      346.73      341.32      7.30 o
  -1   1  16       47.67       59.10     11.74 o
   0   1  16      219.15      277.68     18.54 o
   1   1  16      508.36      415.30     30.10 o
   2   1  16      102.02       92.27     28.25 o
   3   1  16        0.63       11.67      9.66 o
   4   1  16        0.17       35.67     12.12 o
   5   1  16       31.85       46.21     24.73 o
   6   1  16        1.97       10.42      6.16 o
  -8   2  16        0.08        3.29     10.11 o
  -7   2  16        3.42       -1.39      7.89 o
  -6   2  16       57.52       70.80      6.25 o
  -5   2  16       26.77       56.97     12.63 o
  -4   2  16      163.57      156.11      8.23 o
  -3   2  16      365.61      376.22     17.76 o
  -2   2  16      247.88      250.77      6.58 o
  -1   2  16       43.56       61.12     10.19 o
   0   2  16     1073.83     1079.24     24.71 o
   1   2  16       19.90       22.71      8.63 o
   2   2  16      286.84      286.28      7.60 o
   3   2  16        7.57        7.70     16.15 o
   4   2  16      418.89      365.07     65.97 o
   5   2  16       16.12       34.82     24.41 o
   6   2  16       41.62       51.41      8.66 o
  -8   3  16       98.75       94.63     15.30 o
  -7   3  16       46.55       54.99      5.36 o
  -6   3  16       93.88       92.27      6.26 o
  -5   3  16       75.62       86.41      9.64 o
  -4   3  16      635.36      638.19      9.83 o
  -3   3  16       35.89       61.76      7.35 o
  -2   3  16       52.67       79.37     15.50 o
  -1   3  16      246.16      252.81      5.56 o
   0   3  16       75.71       76.08     20.05 o
   1   3  16        0.62       16.53     12.82 o
   2   3  16       12.58       12.45      6.30 o
   3   3  16      233.16      207.74     11.58 o
   4   3  16       94.58       94.62      9.92 o
   5   3  16        4.38       -6.95      6.95 o
   6   3  16        1.39       -1.29     11.15 o
  -7   4  16        3.31       13.22      9.38 o
  -6   4  16       56.44       32.39      6.90 o
  -5   4  16        3.62        7.06     12.18 o
  -4   4  16      319.47      308.54     15.62 o
  -3   4  16       60.45       53.66     19.28 o
  -2   4  16      300.88      269.47     51.63 o
  -1   4  16       80.39      120.65     16.26 o
   0   4  16      873.09      829.27     16.76 o
   1   4  16       12.88       36.99      8.65 o
   2   4  16      159.84      146.27     16.46 o
   3   4  16       33.17       67.36     15.82 o
   4   4  16      119.69      110.12     22.95 o
   5   4  16        5.62       28.56      6.86 o
   6   4  16       18.11        9.85      7.54 o
  -7   5  16       10.25       -1.01      7.17 o
  -6   5  16       79.96       78.35     22.42 o
  -5   5  16      153.38      137.88     35.52 o
  -4   5  16      104.81       75.28     26.15 o
  -3   5  16       39.72       37.95      7.11 o
  -2   5  16      262.32      291.33      8.47 o
  -1   5  16      107.12      133.83      7.31 o
   0   5  16       15.50       54.98     19.97 o
   1   5  16       15.37       19.83     14.67 o
   2   5  16       89.01      120.79     10.76 o
   3   5  16       32.66       38.39     11.57 o
   4   5  16        2.61        8.75      5.44 o
   5   5  16        7.44       -0.68      6.22 o
  -6   6  16        0.27        3.06     11.17 o
  -5   6  16        0.42       11.58      8.55 o
  -4   6  16      149.44      120.60     35.33 o
  -3   6  16        9.11       10.13     16.83 o
  -2   6  16      158.36      136.26     10.33 o
  -1   6  16       55.09       88.45      6.97 o
   0   6  16      151.40      130.59      7.06 o
   1   6  16       51.33       86.65      9.88 o
   2   6  16      447.30      429.51     12.82 o
   3   6  16       98.73      123.25     11.41 o
   4   6  16       33.52       31.43     11.80 o
   5   6  16       17.81       45.20     12.78 o
  -6   7  16       96.20       88.40      7.31 o
  -5   7  16       59.29       64.87     17.58 o
  -4   7  16        1.69       -7.35      9.20 o
  -3   7  16      139.26      132.10     24.79 o
  -2   7  16      225.48      253.81     14.30 o
  -1   7  16      248.40      256.38      7.37 o
   0   7  16        3.18       -6.74      6.74 o
   1   7  16       26.94       43.47      6.78 o
   2   7  16        2.10        5.10      5.11 o
   3   7  16       28.83       37.72      6.16 o
   4   7  16        1.27       16.70      5.59 o
  -5   8  16        6.68       12.18     11.46 o
  -4   8  16        6.71        8.77      6.29 o
  -3   8  16       16.40       25.55     15.30 o
  -2   8  16      122.52       74.14      7.26 o
  -1   8  16       24.79       34.71      6.22 o
   0   8  16        6.01       15.59      9.83 o
   1   8  16       66.65      100.17      7.02 o
   2   8  16      109.05      101.60     11.03 o
   3   8  16      107.94       98.29      6.52 o
  -3   9  16       15.69       -0.24      8.61 o
  -2   9  16        0.28       -1.79      7.06 o
  -1   9  16      134.31      125.71     11.86 o
   0   9  16        0.17       -7.91     10.81 o
   1   9  16       32.33       38.00      8.78 o
   2   9  16       15.68        6.50      7.18 o
  -7   0  17       93.92      102.48      8.46 o
  -5   0  17      225.79      227.78     15.52 o
  -3   0  17        0.45       -9.98      9.98 o
  -1   0  17      446.93      416.52     17.90 o
   1   0  17       35.54       44.43     32.30 o
   3   0  17       29.94       39.12     14.26 o
   5   0  17        7.83        4.71     14.33 o
  -8   1  17        1.58       16.33     25.09 o
  -7   1  17      161.30      172.73     15.83 o
  -6   1  17        3.05       -3.74     10.50 o
  -5   1  17      137.83      141.01     12.39 o
  -4   1  17        2.18       13.90      9.51 o
  -3   1  17      721.01      699.42     14.82 o
  -2   1  17       28.63       42.49     14.53 o
  -1   1  17      995.78      977.94     10.34 o
   0   1  17        2.03       16.29      6.75 o
   1   1  17      519.95      475.75     29.84 o
   2   1  17       31.73       31.69      8.07 o
   3   1  17      690.86      506.80    179.99 o
   4   1  17        1.08       17.90      7.95 o
   5   1  17       17.79       16.82     20.06 o
   6   1  17        0.33       18.10      6.19 o
  -7   2  17       33.67       59.35      6.36 o
  -6   2  17       25.70       25.60     11.53 o
  -5   2  17      208.84      198.01     12.22 o
  -4   2  17       18.96       40.35      6.08 o
  -3   2  17       33.75       54.34     11.51 o
  -2   2  17      102.87       97.47     16.26 o
  -1   2  17       20.74       23.76      9.09 o
   0   2  17        2.95        2.81      6.10 o
   1   2  17      127.03      100.77     21.11 o
   2   2  17       41.37       55.99      8.08 o
   3   2  17      301.37      244.45     64.33 o
   4   2  17       47.80       69.41     10.14 o
   5   2  17      115.89      102.50      7.43 o
   6   2  17        6.49       13.27      7.73 o
  -7   3  17       19.04       25.31     14.24 o
  -6   3  17        1.40       10.04      5.61 o
  -5   3  17      315.09      300.69     13.77 o
  -4   3  17       49.17       74.70     12.39 o
  -3   3  17      235.65      255.86      5.97 o
  -2   3  17      104.81       81.94     20.81 o
  -1   3  17     1044.55      826.37    128.45 o
   0   3  17      420.09      420.58     65.60 o
   1   3  17      374.38      381.05      8.90 o
   2   3  17       44.21       70.65     16.22 o
   3   3  17      187.73      195.17     18.16 o
   4   3  17        7.47       17.52      8.12 o
   5   3  17       31.09       25.99      8.15 o
   6   3  17        0.15        6.76      9.15 o
  -7   4  17       19.09       33.05      6.39 o
  -6   4  17        1.26       -6.18      6.18 o
  -5   4  17       42.34       49.00      7.72 o
  -4   4  17      191.13      213.47      6.31 o
  -3   4  17       72.42       84.90     16.46 o
  -2   4  17       29.52       36.25      6.06 o
  -1   4  17        9.69       27.86      6.36 o
   0   4  17        7.26        2.77      9.36 o
   1   4  17        7.41       25.83      9.60 o
   2   4  17       34.55       53.87      6.75 o
   3   4  17       81.65       73.47      8.85 o
   4   4  17       17.48       43.49      9.03 o
   5   4  17        7.67       11.44      6.91 o
  -6   5  17        0.28       15.39      6.23 o
  -5   5  17      140.33      127.78     24.14 o
  -4   5  17       74.14       87.57     19.55 o
  -3   5  17      170.11      159.99     25.63 o
  -2   5  17        3.29       31.43      6.67 o
  -1   5  17      313.02      305.22     26.67 o
   0   5  17      389.47      418.36     22.15 o
   1   5  17      240.02      218.50     15.64 o
   2   5  17       25.55       41.00      7.92 o
   3   5  17       74.15       80.28      8.01 o
   4   5  17       54.17       80.26     13.98 o
   5   5  17       33.26       66.36     14.91 o
  -6   6  17        1.78       13.54      7.00 o
  -5   6  17        4.72       -0.17     12.44 o
  -4   6  17       58.39       42.57     22.47 o
  -3   6  17        6.12       31.06      6.94 o
  -2   6  17      146.54      155.55      6.50 o
  -1   6  17       14.66       14.32     15.54 o
   0   6  17        1.51       -3.57      7.00 o
   1   6  17       25.96       42.96      6.07 o
   2   6  17       40.27       43.87      9.10 o
   3   6  17       33.93       17.15      8.39 o
   4   6  17       27.86       31.91      6.31 o
  -5   7  17       40.88       53.47     22.16 o
  -4   7  17       48.60       12.74     23.11 o
  -3   7  17      122.14      101.67      6.51 o
  -2   7  17       23.29       24.64      6.92 o
  -1   7  17      114.09      114.51      7.05 o
   0   7  17       56.91       70.24      6.39 o
   1   7  17       67.37       67.91      5.30 o
   2   7  17       91.99      116.58      7.14 o
   3   7  17       18.36       28.45      6.24 o
  -4   8  17        1.37       13.13     10.38 o
  -3   8  17        2.02       18.96     12.41 o
  -2   8  17       55.08       82.01     11.71 o
  -1   8  17       12.65       22.66      8.15 o
   0   8  17        2.99        0.10      8.48 o
   1   8  17        0.80       18.57      7.93 o
   2   8  17        1.20       -0.49     13.66 o
  -2   9  17      105.82      108.75     11.15 o
  -1   9  17       24.50       33.16      8.42 o
   0   9  17       19.80       17.06      5.84 o
  -6   0  18      162.72      158.61     12.54 o
  -4   0  18      424.84      411.05     31.97 o
  -2   0  18      703.62      676.15      9.45 o
   0   0  18      242.66      240.74      9.80 o
   2   0  18      280.81      268.27    159.64 o
   4   0  18       10.19       31.78     13.95 o
  -7   1  18        1.20        3.80      6.62 o
  -6   1  18       25.88       25.51      7.41 o
  -5   1  18       15.38       10.74      6.89 o
  -4   1  18       18.33       16.24      7.16 o
  -3   1  18       17.23        6.71      6.44 o
  -2   1  18       17.10       22.98      7.87 o
  -1   1  18       54.63       73.14     13.59 o
   0   1  18      270.30      235.45     42.94 o
   1   1  18       46.10       38.63      6.84 o
   2   1  18      109.81       97.82     13.23 o
   3   1  18       62.54       50.39     26.15 o
   4   1  18       84.54       26.84     48.69 o
   5   1  18       24.71       -0.07     10.13 o
  -7   2  18       14.62       11.53      5.80 o
  -6   2  18      107.18      103.53      8.35 o
  -5   2  18        2.44        8.87      7.89 o
  -4   2  18      445.71      442.20     12.96 o
  -3   2  18        4.90       13.16      8.60 o
  -2   2  18      309.82      302.93     10.47 o
  -1   2  18      181.90      171.72     41.18 o
   0   2  18      302.89      255.75     11.09 o
   1   2  18        0.13        9.12     15.64 o
   2   2  18      140.89      158.75      7.09 o
   3   2  18       74.53       56.30     22.65 o
   4   2  18       10.19       26.45      7.24 o
   5   2  18       16.80       23.50      9.95 o
  -7   3  18        2.97       10.84      5.70 o
  -6   3  18        0.06        4.00     17.01 o
  -5   3  18       37.40       51.35      9.76 o
  -4   3  18        8.35       13.89      5.11 o
  -3   3  18        6.39       -1.87      6.49 o
  -2   3  18       16.50       -1.72     14.21 o
  -1   3  18       17.56       27.22      6.47 o
   0   3  18      216.77      169.13     34.41 o
   1   3  18        2.32       10.94      9.49 o
   2   3  18       59.82       69.58      7.83 o
   3   3  18       14.03       19.64      6.78 o
   4   3  18      205.86      227.17     10.70 o
   5   3  18        7.86        3.49     18.97 o
  -6   4  18       85.65      101.62     19.49 o
  -5   4  18       84.10      131.85      7.10 o
  -4   4  18      292.08      260.83      9.75 o
  -3   4  18        1.64       28.75      7.07 o
  -2   4  18      232.05      222.79     40.26 o
  -1   4  18      158.89      154.66     11.20 o
   0   4  18      247.89      226.65     10.57 o
   1   4  18       21.45       44.08      7.52 o
   2   4  18      191.84      202.98     26.92 o
   3   4  18       43.92       75.56     10.12 o
   4   4  18       10.97       26.25      6.79 o
   5   4  18        3.46       11.29      6.97 o
  -6   5  18        5.03       20.14      8.01 o
  -5   5  18        0.41        0.05      6.25 o
  -4   5  18       28.07       33.02     10.54 o
  -3   5  18       10.83       10.27     14.34 o
  -2   5  18       13.27       22.82      7.84 o
  -1   5  18        9.23       32.07     15.69 o
   0   5  18       78.31       66.60     10.12 o
   1   5  18        1.42       27.45      8.59 o
   2   5  18      119.55       95.09      7.04 o
   3   5  18       47.42       54.09      6.41 o
   4   5  18       22.48       29.89      5.57 o
  -5   6  18       42.21       45.15     12.00 o
  -4   6  18       24.65       40.23     24.83 o
  -3   6  18       28.98       39.73      7.00 o
  -2   6  18      241.86      247.24     12.57 o
  -1   6  18      104.19      134.59     13.50 o
   0   6  18        7.58       13.72     24.80 o
   1   6  18       52.62       63.90     11.21 o
   2   6  18       71.03      100.88     16.91 o
   3   6  18       34.63       46.60     10.87 o
   4   6  18       15.79       27.16     10.15 o
  -4   7  18       10.33       32.67     12.83 o
  -3   7  18        0.60        2.58      8.13 o
  -2   7  18       44.29       23.04      7.04 o
  -1   7  18        0.12       -6.44     16.85 o
   0   7  18        1.86        8.95     13.36 o
   1   7  18        1.42       27.76      8.08 o
   2   7  18       79.39       55.16     10.57 o
   3   7  18        8.43       12.46     10.84 o
  -3   8  18       31.89       60.33     19.19 o
  -2   8  18       25.69       26.65      8.16 o
  -1   8  18       47.58       43.31     13.12 o
   0   8  18        5.52       -1.86     10.08 o
   1   8  18       12.78       24.91      6.40 o
  -7   0  19       15.30       -4.22      8.29 o
  -5   0  19        0.56       28.10     12.96 o
  -3   0  19      156.33      124.49     25.43 o
  -1   0  19      262.83      260.96     14.87 o
   1   0  19      135.44      110.18     52.45 o
   3   0  19      267.04      255.81     15.49 o
   5   0  19        1.77       24.18     14.39 o
  -7   1  19       41.05       37.27      6.89 o
  -6   1  19       13.29       20.08      6.82 o
  -5   1  19      245.85      247.01      8.08 o
  -4   1  19        2.72        7.50     11.75 o
  -3   1  19      108.47      125.31      6.79 o
  -2   1  19       12.98       43.31     12.17 o
  -1   1  19      353.71      349.16      7.57 o
   0   1  19        0.03       27.47      8.60 o
   1   1  19       16.51       52.34     15.98 o
   2   1  19        6.36        4.12      7.01 o
   3   1  19       17.70       16.47     30.85 o
   4   1  19        1.09       28.18     10.71 o
   5   1  19        2.00        2.01      9.99 o
  -7   2  19        4.12        8.06     14.31 o
  -6   2  19        5.52       17.61      8.83 o
  -5   2  19       46.33       61.73      7.22 o
  -4   2  19        8.45       67.83     17.24 o
  -3   2  19       59.34       69.65     10.36 o
  -2   2  19        5.39       12.52      5.56 o
  -1   2  19      332.63      320.60     12.99 o
   0   2  19        0.38        9.94      5.06 o
   1   2  19      104.02       91.47     24.12 o
   2   2  19       11.49       34.68      6.13 o
   3   2  19      254.62      207.95     61.55 o
   4   2  19       10.31       19.75     10.03 o
   5   2  19       98.62       81.92      8.70 o
  -6   3  19       24.70       28.16     11.95 o
  -5   3  19      111.60       86.46      6.44 o
  -4   3  19       30.76       49.24      9.02 o
  -3   3  19       80.85       80.58      5.32 o
  -2   3  19       25.44       22.88      9.73 o
  -1   3  19       30.05       30.13     13.43 o
   0   3  19       14.12       18.23      6.83 o
   1   3  19      125.63      139.89     15.28 o
   2   3  19       89.84       93.30      8.91 o
   3   3  19        0.06       -2.14     10.94 o
   4   3  19        4.42       -0.99      8.02 o
  -6   4  19        2.76        5.87      6.62 o
  -5   4  19       83.74       60.85      9.63 o
  -4   4  19       34.77       68.00      6.67 o
  -3   4  19       29.24        8.20      5.34 o
  -2   4  19        5.77       10.91      6.07 o
  -1   4  19      197.93      186.60     20.00 o
   0   4  19       40.82       67.67     12.51 o
   1   4  19      115.12      100.26     12.17 o
   2   4  19        0.56       -7.10      7.10 o
   3   4  19       60.01       54.03     16.62 o
   4   4  19       17.43       16.45      7.29 o
  -5   5  19       37.34       23.19      7.01 o
  -4   5  19       53.47       74.02     15.27 o
  -3   5  19      108.52      143.52     39.92 o
  -2   5  19       17.11       30.82     16.48 o
  -1   5  19        3.37       31.86      7.40 o
   0   5  19        1.23       24.70      9.60 o
   1   5  19       18.32       59.25     20.99 o
   2   5  19       62.90       62.41      7.35 o
   3   5  19        1.60       11.39      8.01 o
   4   5  19        1.13       -4.26      7.06 o
  -5   6  19       35.00       69.71      8.48 o
  -4   6  19       62.47       79.13      7.23 o
  -3   6  19       85.97       69.27     19.01 o
  -2   6  19        1.68       30.31     15.18 o
  -1   6  19       48.29       48.07     11.92 o
   0   6  19       29.36       39.29      9.51 o
   1   6  19      102.18      100.39      8.29 o
   2   6  19        6.35       29.53      8.08 o
   3   6  19       36.42       30.48      7.05 o
  -4   7  19        2.21       -7.38      9.15 o
  -3   7  19        5.26       13.91     21.44 o
  -2   7  19       53.37       56.66     26.41 o
  -1   7  19        2.46       27.13     24.87 o
   0   7  19        2.14       -0.23      5.71 o
   1   7  19        2.52        7.07      8.31 o
   2   7  19       17.50       15.50      9.51 o
  -1   8  19       20.78       18.11      6.41 o
   0   8  19        8.83        8.00     14.24 o
  -6   0  20       25.72        2.77     10.09 o
  -4   0  20        0.31       20.44     16.50 o
  -2   0  20       74.28       88.69     12.19 o
   0   0  20        0.09       12.06      7.87 o
   2   0  20        3.57        3.52     12.00 o
   4   0  20        7.27      -10.78     14.05 o
  -6   1  20       50.08       54.80      9.31 o
  -5   1  20        0.23        9.30      6.91 o
  -4   1  20      113.28      102.24      7.72 o
  -3   1  20        5.84       -8.56     13.15 o
  -2   1  20      245.43      219.66     10.69 o
  -1   1  20       17.56       48.11     10.84 o
   0   1  20      139.56      132.00     13.10 o
   1   1  20        5.44       -5.59      5.59 o
   2   1  20      238.57      194.68     52.16 o
   3   1  20       15.20       21.62     18.52 o
   4   1  20       30.54       25.63     10.39 o
  -6   2  20       26.12       37.98     11.19 o
  -5   2  20       45.92       34.31      7.72 o
  -4   2  20       13.83       45.05     10.80 o
  -3   2  20       15.15       45.38     10.02 o
  -2   2  20       17.79       22.76      6.06 o
  -1   2  20        5.62       20.45      4.72 o
   0   2  20        9.37       14.24     10.03 o
   1   2  20        2.70       -6.91      6.91 o
   2   2  20        2.47       17.32      6.99 o
   3   2  20        0.00       -4.13      6.96 o
   4   2  20       25.86       16.93      8.55 o
  -6   3  20       10.33       -4.54      6.45 o
  -5   3  20       14.35       24.88      7.43 o
  -4   3  20      106.99      103.00     16.13 o
  -3   3  20        4.43       18.70      6.54 o
  -2   3  20      124.03      106.48      8.19 o
  -1   3  20       88.21       78.58     19.96 o
   0   3  20      219.42      206.51     22.01 o
   1   3  20        0.67        7.23      9.66 o
   2   3  20      122.20      125.61      6.82 o
   3   3  20       26.07       53.71     10.27 o
   4   3  20       25.14       37.84     14.23 o
  -5   4  20       23.82       39.70      8.36 o
  -4   4  20       26.02       43.30     11.12 o
  -3   4  20       23.00       59.30     12.45 o
  -2   4  20       17.99       21.03     12.52 o
  -1   4  20        0.10        7.90     16.76 o
   0   4  20        5.55       -8.03      8.03 o
   1   4  20       11.00       34.05      9.33 o
   2   4  20        3.06        1.58     14.65 o
   3   4  20       10.56       17.41     10.86 o
  -5   5  20       75.29       64.68     11.39 o
  -4   5  20       67.16       55.89      9.64 o
  -3   5  20       22.03       49.83     26.74 o
  -2   5  20      174.75      143.02      7.43 o
  -1   5  20      101.97      132.24      6.53 o
   0   5  20       49.17       57.39     15.46 o
   1   5  20       24.90       46.78     10.78 o
   2   5  20       70.90       76.24     18.56 o
   3   5  20       10.07       40.19      9.75 o
  -4   6  20        0.01       -2.11      8.21 o
  -3   6  20       14.16       28.51     15.94 o
  -2   6  20        0.41       -8.05      8.05 o
  -1   6  20        7.39       14.65      7.14 o
   0   6  20        0.33        2.08      7.27 o
   1   6  20        2.36       -3.33      7.32 o
   2   6  20       39.85       45.93      8.27 o
  -2   7  20       92.00       71.17     10.17 o
  -1   7  20       52.17       54.93      7.38 o
   0   7  20       13.85       37.19      8.36 o
  -5   0  21       94.38       91.80      8.19 o
  -3   0  21       40.20       51.57     11.93 o
  -1   0  21      185.83      163.48     10.03 o
   1   0  21       30.21       38.10      9.60 o
   3   0  21       41.40       -7.70     10.49 o
  -6   1  21       11.39       31.06     14.52 o
  -5   1  21        4.29        2.80      6.21 o
  -4   1  21        8.52       14.30     11.50 o
  -3   1  21       15.42       18.59      5.18 o
  -2   1  21        2.78       14.70     13.00 o
  -1   1  21       37.82       24.82      8.40 o
   0   1  21        0.27        4.21     11.51 o
   1   1  21        4.62        8.05      9.99 o
   2   1  21        8.04       15.10      6.89 o
   3   1  21       59.04       73.94     10.36 o
  -5   2  21      101.79       81.18      6.82 o
  -4   2  21        4.93       18.53     17.51 o
  -3   2  21       61.73       65.75      8.67 o
  -2   2  21       32.81       42.97      5.27 o
  -1   2  21       88.11       79.98     17.11 o
   0   2  21        3.77       16.80     15.17 o
   1   2  21       76.45       73.63     15.01 o
   2   2  21       14.69       19.95     11.05 o
   3   2  21        7.11        9.55      5.70 o
  -5   3  21        2.65        0.22      8.36 o
  -4   3  21        2.13        7.98      8.03 o
  -3   3  21        5.18       11.02     12.13 o
  -2   3  21       11.32       21.24      6.88 o
  -1   3  21       87.72       75.83     26.44 o
   0   3  21        0.94       15.55     10.50 o
   1   3  21       33.28       40.06      8.18 o
   2   3  21        3.45       18.64      8.14 o
   3   3  21       29.39      -13.22     13.22 o
  -4   4  21       42.20       38.37      6.42 o
  -3   4  21       86.88       55.45     10.17 o
  -2   4  21       68.32       61.95     35.62 o
  -1   4  21       18.14        9.87      8.11 o
   0   4  21       26.57       55.11     12.14 o
   1   4  21       74.36       73.00      7.28 o
   2   4  21       29.05       33.77      7.18 o
  -4   5  21        4.77        6.38      7.12 o
  -3   5  21       10.35      -10.05     14.87 o
  -2   5  21        1.51       15.54      6.99 o
  -1   5  21       11.00       15.92      7.73 o
   0   5  21       31.62       84.11     23.62 o
   1   5  21       37.05        7.28     10.16 o
   2   5  21        8.74       29.69     16.04 o
  -2   6  21       67.15       89.82     18.77 o
  -1   6  21       26.21       27.05      9.76 o
   0   6  21        9.30       37.07      9.10 o
  -4   0  22       96.41       89.26      7.39 o
  -2   0  22      263.27      242.16     21.51 o
   0   0  22       56.65       46.12     13.26 o
   2   0  22       99.16       38.47     37.14 o
  -5   1  22        5.41        4.67      7.50 o
  -4   1  22       20.76       21.75     12.53 o
  -3   1  22        0.57       36.08      6.34 o
  -2   1  22       50.41       52.00      7.85 o
  -1   1  22       10.66        8.95      4.80 o
   0   1  22        2.54       -1.19      7.62 o
   1   1  22        0.16       19.17      6.78 o
   2   1  22        0.30       -6.34     11.08 o
   3   1  22        0.04       27.18     10.18 o
  -4   2  22       28.35       28.78      6.98 o
  -3   2  22        6.56       14.78      8.10 o
  -2   2  22       47.03       48.14     12.58 o
  -1   2  22        2.27       10.40     10.34 o
   0   2  22       46.68       46.19     14.36 o
   1   2  22        0.51       -4.10     19.73 o
   2   2  22       59.76       59.59      8.89 o
  -4   3  22       11.15        9.99     18.49 o
  -3   3  22        0.18       30.66     10.56 o
  -2   3  22        5.73       12.22      4.83 o
  -1   3  22        8.67       32.27      9.22 o
   0   3  22        0.66       -1.70     14.59 o
   1   3  22       16.16       32.78     13.86 o
   2   3  22        3.08       10.64      6.40 o
  -3   4  22        2.47        3.35      4.92 o
  -2   4  22       17.55       -6.36     13.96 o
  -1   4  22       39.08       25.45     18.93 o
   0   4  22       21.00       29.58     14.64 o
   1   4  22        4.59       32.10     12.84 o
  -2   5  22        8.68       53.86     21.63 o
  -1   5  22        8.00       48.71     33.69 o
   0   5  22       12.50       30.38      9.15 o
  -3   0  23        2.31       -8.29      8.29 o
  -1   0  23       17.30      -13.34     21.29 o
   1   0  23        6.77       11.72     23.18 o
  -4   1  23        0.71        2.67     12.71 o
  -3   1  23       82.08       73.18      6.47 o
  -2   1  23        0.12       -6.87     11.38 o
  -1   1  23      124.40       78.08     10.53 o
   0   1  23       17.20       21.28     16.53 o
   1   1  23       47.25       34.56      8.24 o
  -3   2  23        7.51       22.50     13.96 o
  -2   2  23        3.33       -8.43     17.97 o
  -1   2  23       10.32       12.28      5.63 o
   0   2  23        0.18       13.44      6.12 o
   1   2  23        0.99       11.43      8.25 o
  -3   3  23       32.35       38.67     16.71 o
  -2   3  23       17.87       17.46      6.35 o
  -1   3  23        5.39       21.09     11.90 o
   0   3  23        0.12       26.47      7.77 o
   1   3  23       34.69       16.40     14.69 o
  -2   0  24       92.67       93.62     11.94 o
   0   0  24       59.80       77.97     15.09 o
  -2   1  24       33.03       16.51      6.63 o
  -1   1  24        0.05        1.44     11.39 o
   0   1  24       12.71        2.47     14.58 o
 
